# Supplementary material for: The architecture of the Plasmodiophora brassicae nuclear and mitochondrial genomes
Source: Sci Rep. 2019 Oct 31;9:15753. doi: 10.1038/s41598-019-52274-7 (PMC6823432; doi:10.1038/s41598-019-52274-7)
Supplement: Supplementary file 2 — Supplementary Table S3 [file 41598_2019_52274_MOESM2_ESM.xlsx]

## Sheet: Sheet5
Table S3.	Plasmodiophora brassicae e3 protein coding genes present in 8 or more Rhizaria species based on OrthoMCL analysis. AMAM Amorphochlora amoebiformis; AMSP Ammonia sp.; BILO, BINA, BINB, BINC, BNAT Bigelowiella sp.; CHRE Chlorarachnion reptans; ELMA Elpidium margaritaceum;
	GYSP Gymnochlora sp.; LOGA, LOGB, LOBC, LOOC Lotharella sp.; MICH Minchinia chitonis; NOSP Norrisiella sphaerica; PAGL Partenskyella glossoppdia; RFIL Reticulomyxa filosa; SPON Spongospora subterranea.
																				Size of the group	No. of species in the group
ID	AMAM	AMSP	BILO	BINA	BINB	BINC	BNAT	CHRE	ELMA	GYSP	LOGA	LOGB	LOGC	LOOC	MICH	NOSP	PAGL	RFIL	SPON	SUM	SUMSP	KEGG	PFAM
PB314BT00065_1	3	0	4	4	3	3	4	2	2	1	1	4	5	2	2	0	2	9	2	53	17	#N/A	Tubulin/FtsZ family, GTPase domain
PB314BT00066_1	3	0	4	4	3	3	4	2	2	1	1	4	5	2	2	0	2	9	2	53	17	#N/A	Tubulin C-terminal domain
PB314BT00389_1	7	0	9	5	9	10	7	9	1	2	10	7	12	11	3	0	8	4	2	116	17	heat shock 70kDa protein 1/2/6/8	Hsp70 protein
PB314BT00435_1	7	0	9	5	9	10	7	9	1	2	10	7	12	11	3	0	8	4	2	116	17	heat shock 70kDa protein 1/2/6/8	Hsp70 protein
PB314BT01692_1	3	0	1	2	5	1	3	1	1	2	2	4	3	2	2	0	3	4	1	40	17	#N/A	Ubiquitin family
PB314BT02074_1	1	0	1	1	2	2	4	2	1	1	5	4	4	2	3	0	2	2	1	38	17	#N/A	Core histone H2A/H2B/H3/H4
PB314BT02209_1	7	0	9	5	9	10	7	9	1	2	10	7	12	11	3	0	8	4	2	116	17	#N/A	Hsp70 protein
PB314BT02273_1	7	0	9	5	9	10	7	9	1	2	10	7	12	11	3	0	8	4	2	116	17	#N/A	Hsp70 protein
PB314BT02328_1	1	0	1	1	2	2	4	2	1	1	5	4	4	2	3	0	2	2	1	38	17	#N/A	#N/A
PB314BT02475_2	7	0	9	5	9	10	7	9	1	2	10	7	12	11	3	0	8	4	2	116	17	heat shock 70kDa protein 1/2/6/8	Hsp70 protein
PB314BT02924_1	1	0	1	1	2	2	4	2	1	1	5	4	4	2	3	0	2	2	1	38	17	#N/A	Core histone H2A/H2B/H3/H4
PB314BT03593_1	4	0	3	3	9	3	8	4	1	1	5	3	3	2	1	0	4	2	1	57	17	translation initiation factor 4A	DEAD/DEAH box helicase
PB314BT04216_1	5	0	6	2	5	3	9	3	1	2	5	6	1	3	0	1	2	5	2	61	17	#N/A	Myosin head (motor domain)
PB314BT05957_1	7	0	9	5	9	10	7	9	1	2	10	7	12	11	3	0	8	4	2	116	17	heat shock 70kDa protein 1/2/6/8	Hsp70 protein
PB314BT06396_1	3	0	4	4	3	3	4	2	2	1	1	4	5	2	2	0	2	9	2	53	17	#N/A	Tubulin C-terminal domain
PB314BT07230_1	1	0	1	1	2	2	4	2	1	1	5	4	4	2	3	0	2	2	1	38	17	#N/A	#N/A
PB314BT07559_1	7	0	9	5	9	10	7	9	1	2	10	7	12	11	3	0	8	4	2	116	17	#N/A	Hsp70 protein
PB314BT08451_1	4	0	3	3	9	3	8	4	1	1	5	3	3	2	1	0	4	2	1	57	17	ATP-dependent RNA helicase [EC:3.6.4.13]	DEAD/DEAH box helicase
PB314BT08461_1	3	0	1	2	5	1	3	1	1	2	2	4	3	2	2	0	3	4	1	40	17	#N/A	Ubiquitin family
PB314BT00267_1	2	0	1	2	4	8	4	1	2	0	3	4	2	2	2	0	2	6	2	47	16	#N/A	Actin
PB314BT00272_1	2	0	1	2	4	8	4	1	2	0	3	4	2	2	2	0	2	6	2	47	16	#N/A	#N/A
PB314BT00306_1	1	0	1	1	1	1	1	1	0	1	1	1	1	1	0	1	1	1	1	16	16	#N/A	Mitochondrial carrier protein
PB314BT00359_1	28	0	9	4	26	17	12	3	1	1	12	11	2	3	0	0	9	20	12	170	16	#N/A	Microtubule-binding stalk of dynein motor
PB314BT00537_1	1	0	1	1	1	1	1	1	0	2	1	1	1	1	3	0	1	2	1	20	16	#N/A	Elongation factor Tu GTP binding domain
PB314BT00565_1	2	0	2	1	3	3	2	2	1	2	2	2	2	4	0	0	4	9	1	42	16	#N/A	Protein phosphatase 2A regulatory B subunit (B56 family)
PB314BT00646_1	1	0	3	1	2	4	3	1	3	0	3	2	3	1	0	2	1	4	2	36	16	#N/A	E1-E2 ATPase
PB314BT00652_1	2	0	1	1	3	3	2	3	1	1	2	2	1	2	0	0	3	7	1	35	16	#N/A	Sec7 domain
PB314BT00676_1	2	0	1	2	4	8	4	1	2	0	3	4	2	2	2	0	2	6	2	47	16	#N/A	Actin
PB314BT00769_1	1	0	1	1	1	1	1	1	1	0	3	1	2	1	1	0	1	1	1	19	16	#N/A	EF-hand domain pair
PB314BT00953_1	2	0	1	1	1	1	1	1	0	1	2	1	2	1	0	1	1	3	1	21	16	#N/A	Mob1/phocein family
PB314BT01063_1	28	0	9	4	26	17	12	3	1	1	12	11	2	3	0	0	9	20	12	170	16	#N/A	ATP-binding dynein motor region D5
PB314BT01100_1	2	0	3	2	3	3	3	3	2	0	2	1	3	2	2	0	2	6	1	40	16	#N/A	Elongation factor Tu C-terminal domain
PB314BT01471_1	28	0	9	4	26	17	12	3	1	1	12	11	2	3	0	0	9	20	12	170	16	#N/A	Dynein heavy chain, N-terminal region 2
PB314BT01535_2	2	0	1	2	4	8	4	1	2	0	3	4	2	2	2	0	2	6	2	47	16	#N/A	Actin
PB314BT01749_1	28	0	9	4	26	17	12	3	1	1	12	11	2	3	0	0	9	20	12	170	16	#N/A	P-loop containing dynein motor region D4
PB314BT01763_1	28	0	9	4	26	17	12	3	1	1	12	11	2	3	0	0	9	20	12	170	16	#N/A	Hydrolytic ATP binding site of dynein motor region D1
PB314BT02362_1	8	0	8	7	5	6	5	7	0	0	7	5	6	18	1	2	6	2	1	94	16	#N/A	AAA domain (Cdc48 subfamily)
PB314BT02392_1	1	0	3	1	2	4	3	1	3	0	3	2	3	1	0	2	1	4	2	36	16	#N/A	Cation transport ATPase (P-type)
PB314BT02565_1	28	0	9	4	26	17	12	3	1	1	12	11	2	3	0	0	9	20	12	170	16	#N/A	Dynein heavy chain, N-terminal region 2
PB314BT02841_1	3	0	3	3	4	3	2	4	0	1	3	3	3	3	1	0	3	2	1	42	16	#N/A	Inorganic H+ pyrophosphatase
PB314BT02867_1	1	0	1	1	1	1	1	1	0	1	2	1	1	1	2	0	2	1	1	19	16	large subunit ribosomal protein L10e	Ribosomal protein L16p/L10e
PB314BT03247_1	28	0	9	4	26	17	12	3	1	1	12	11	2	3	0	0	9	20	12	170	16	#N/A	AAA domain (dynein-related subfamily)
PB314BT03445_1	3	0	4	3	3	4	3	3	1	0	2	7	3	1	0	1	2	1	1	42	16	glucose-6-phosphate isomerase [EC:5.3.1.9]	Phosphoglucose isomerase
PB314BT03701_1	1	0	3	1	2	4	3	1	3	0	3	2	3	1	0	2	1	4	2	36	16	#N/A	Cation transporter/ATPase, N-terminus
PB314BT03886_1	2	0	1	2	4	8	4	1	2	0	3	4	2	2	2	0	2	6	2	47	16	#N/A	Actin
PB314BT04437_1	1	0	3	1	2	4	3	1	3	0	3	2	3	1	0	2	1	4	2	36	16	#N/A	Cation transporting ATPase, C-terminus
PB314BT04673_1	3	0	1	1	1	1	1	1	0	2	1	1	2	2	2	0	1	1	1	22	16	large subunit ribosomal protein LP0	Ribosomal protein L10
PB314BT04757_1	11	0	19	1	5	7	5	8	1	1	7	3	6	4	0	0	28	4	3	113	16	#N/A	Oligonucleotide/oligosaccharide-binding (OB)-fold
PB314BT04957_1	8	0	8	7	5	6	5	7	0	0	7	5	6	18	1	2	6	2	1	94	16	#N/A	AAA domain (Cdc48 subfamily)
PB314BT05327_1	2	0	10	2	5	5	6	3	1	0	1	2	5	2	1	1	1	0	1	48	16	#N/A	Patched family
PB314BT05665_1	6	0	2	1	5	5	5	5	2	3	2	8	2	8	0	0	3	2	1	60	16	cGMP-dependent protein kinase 1 [EC:2.7.11.12]	Cyclic nucleotide-binding domain
PB314BT05858_1	1	0	2	1	1	1	1	1	1	0	1	2	1	2	2	0	1	6	1	25	16	F-type H+-transporting ATPase subunit beta [EC:3.6.3.14]	ATP synthase alpha/beta family, nucleotide-binding domain
PB314BT06167_1	2	0	1	1	1	2	1	1	0	1	1	1	1	1	0	1	1	1	1	18	16	#N/A	Haemolysin-III related
PB314BT06289_1	11	0	19	1	5	7	5	8	1	1	7	3	6	4	0	0	28	4	3	113	16	#N/A	Oligonucleotide/oligosaccharide-binding (OB)-fold
PB314BT06708_1	1	0	1	1	1	1	1	1	0	0	1	1	1	1	1	1	1	2	1	17	16	large subunit ribosomal protein L13Ae	Ribosomal protein L13
PB314BT06788_1	1	0	1	1	1	1	1	2	0	1	1	1	1	1	0	1	1	1	1	17	16	20S proteasome subunit beta 1 [EC:3.4.25.1]	Proteasome subunit
PB314BT06830_1	2	0	3	2	3	3	3	3	2	0	2	1	3	2	2	0	2	6	1	40	16	#N/A	Elongation factor Tu GTP binding domain
PB314BT07250_1	2	0	1	2	4	8	4	1	2	0	3	4	2	2	2	0	2	6	2	47	16	#N/A	Actin
PB314BT07394_1	2	0	1	2	4	8	4	1	2	0	3	4	2	2	2	0	2	6	2	47	16	#N/A	Actin
PB314BT07435_1	11	0	19	1	5	7	5	8	1	1	7	3	6	4	0	0	28	4	3	113	16	#N/A	Oligonucleotide/oligosaccharide-binding (OB)-fold
PB314BT07505_1	11	0	19	1	5	7	5	8	1	1	7	3	6	4	0	0	28	4	3	113	16	#N/A	DEAD/DEAH box helicase
PB314BT07593_1	1	0	1	1	2	1	1	1	1	1	1	1	1	1	0	0	1	1	1	17	16	#N/A	Ring finger domain
PB314BT08021_1	28	0	9	4	26	17	12	3	1	1	12	11	2	3	0	0	9	20	12	170	16	#N/A	Dynein heavy chain, N-terminal region 2
PB314BT08023_1	1	0	1	1	1	1	1	1	0	0	1	1	1	1	1	1	1	1	1	16	16	large subunit ribosomal protein L23Ae	Ribosomal protein L23, N-terminal domain
PB314BT08466_1	2	2	3	1	5	5	2	4	0	0	2	1	3	3	0	1	3	1	2	40	16	#N/A	Creatinase/Prolidase N-terminal domain
PB314BT08746_1	11	0	19	1	5	7	5	8	1	1	7	3	6	4	0	0	28	4	3	113	16	#N/A	Oligonucleotide/oligosaccharide-binding (OB)-fold
PB314BT08761_1	1	0	1	1	1	1	1	1	1	0	1	1	1	1	2	0	1	1	1	17	16	small subunit ribosomal protein S8e	Ribosomal protein S8e
PB314BT08900_1	4	0	3	4	2	3	2	2	0	1	4	2	4	2	1	0	3	1	1	39	16	#N/A	Acetyl-CoA carboxylase, central region
PB314BT09052_1	28	0	9	4	26	17	12	3	1	1	12	11	2	3	0	0	9	20	12	170	16	#N/A	Dynein heavy chain and region D6 of dynein motor
PB314BT00047_1	1	0	1	1	1	1	1	1	0	0	1	1	2	1	0	1	1	1	1	16	15	NADH dehydrogenase (ubiquinone) flavoprotein 1 [EC:1.6.5.3 1.6.99.3]	SLBB domain
PB314BT00121_1	1	0	1	1	1	1	1	1	0	1	2	1	2	1	0	0	1	1	1	17	15	exosome complex component RRP40	KH domain
PB314BT00141_1	1	0	3	1	1	1	1	1	0	0	1	1	1	1	0	1	1	1	1	17	15	#N/A	Putative methyltransferase
PB314BT00183_1	1	0	1	1	1	1	1	1	0	0	1	1	1	1	0	1	1	1	1	15	15	transitional endoplasmic reticulum ATPase	Cell division protein 48 (CDC48), domain 2
PB314BT00213_1	1	0	1	1	1	2	1	1	0	0	1	1	1	1	1	1	1	0	1	16	15	small subunit ribosomal protein S5e	Ribosomal protein S7p/S5e
PB314BT00307_1	2	0	1	1	1	1	1	1	0	1	1	1	1	1	0	0	1	2	1	17	15	#N/A	Legume-like lectin family
PB314BT00319_1	1	0	1	1	2	1	1	1	0	0	1	1	1	1	0	1	1	1	1	16	15	20S proteasome subunit beta 5 [EC:3.4.25.1]	Proteasome subunit
PB314BT00321_1	1	0	1	1	1	1	1	1	1	0	1	1	1	1	0	0	1	1	1	15	15	#N/A	Domain found in IF2B/IF5
PB314BT00447_1	1	0	1	1	1	1	1	1	0	0	1	1	2	1	1	0	1	2	1	17	15	small subunit ribosomal protein S4e	S4 domain
PB314BT00506_1	2	0	2	1	4	2	2	4	0	1	2	3	2	2	0	0	2	1	1	31	15	#N/A	Endomembrane protein 70
PB314BT00519_1	1	0	1	1	1	1	1	1	0	1	1	1	1	2	0	0	1	2	1	17	15	0	Mob1/phocein family
PB314BT00523_1	1	0	1	1	1	1	1	1	0	1	1	1	1	1	3	0	1	1	0	17	15	large subunit ribosomal protein L34e	Ribosomal protein L34e
PB314BT00544_1	2	0	1	1	1	1	1	2	2	0	3	2	2	3	0	0	2	2	2	27	15	alanine transaminase [EC:2.6.1.2]	Aminotransferase class I and II
PB314BT00557_1	1	0	1	1	1	1	1	1	0	1	1	1	1	1	0	0	2	1	1	16	15	#N/A	Clathrin adaptor complex small chain
PB314BT00570_1	2	0	1	1	2	1	1	2	1	1	1	1	1	1	0	0	1	1	0	18	15	#N/A	Josephin
PB314BT00618_1	1	0	2	1	2	1	1	1	2	0	1	2	1	1	0	0	2	2	1	21	15	#N/A	Memo-like protein
PB314BT00625_1	1	0	1	1	1	1	1	1	0	1	1	1	2	1	0	0	1	1	1	16	15	dephospho-CoA kinase [EC:2.7.1.24]	Dephospho-CoA kinase
PB314BT00647_1	1	0	1	1	1	1	1	1	0	0	1	1	1	8	0	1	1	1	1	22	15	#N/A	TB2/DP1, HVA22 family
PB314BT00671_1	1	0	1	1	1	1	1	1	0	0	1	1	1	2	1	0	1	1	1	16	15	large subunit ribosomal protein L24e	Ribosomal protein L24e
PB314BT00689_1	2	0	2	2	3	5	2	7	1	1	4	2	2	3	0	0	2	1	0	39	15	splicing factor 3A subunit 1	Pre-mRNA splicing factor PRP21 like protein
PB314BT00697_1	2	0	1	1	1	1	1	0	0	1	1	1	1	1	0	3	1	1	1	18	15	#N/A	Domain found in IF2B/IF5
PB314BT00751_1	1	0	1	1	1	1	1	1	0	1	1	1	1	1	0	0	1	3	1	17	15	#N/A	Tctex-1 family
PB314BT00857_1	1	0	1	1	1	1	1	1	0	1	1	1	1	1	0	0	1	1	1	15	15	#N/A	emp24/gp25L/p24 family/GOLD
PB314BT00865_1	1	0	1	1	1	1	1	2	0	0	2	1	1	1	0	1	1	1	1	17	15	#N/A	5'-AMP-activated protein kinase beta subunit, interaction domain
PB314BT00880_1	2	0	1	1	1	1	1	1	0	1	1	1	1	1	2	0	1	1	0	17	15	large subunit ribosomal protein L6e	Ribosomal protein L6e
PB314BT00900_1	1	0	1	1	1	1	1	1	0	1	1	1	1	1	0	0	1	1	1	15	15	#N/A	Ras family
PB314BT00923_1	4	0	3	1	2	1	2	4	0	1	3	2	2	2	0	0	3	3	1	34	15	#N/A	Pyridine nucleotide-disulphide oxidoreductase
PB314BT00952_1	2	0	1	2	1	1	1	1	0	0	1	1	1	1	0	1	1	1	1	17	15	#N/A	eIF3 subunit 6 N terminal domain
PB314BT00995_1	10	0	5	1	8	3	4	3	0	1	6	3	4	2	0	0	5	2	1	58	15	DNA-directed RNA polymerase III subunit RPC1 [EC:2.7.7.6]	RNA polymerase Rpb1, domain 1
PB314BT01001_1	1	0	1	1	1	2	1	2	0	1	1	2	1	1	0	0	1	2	2	20	15	#N/A	Coatomer beta subunit appendage platform
PB314BT01028_1	1	0	2	1	1	1	1	2	0	1	1	1	1	1	0	0	1	1	1	17	15	#N/A	Tetratricopeptide repeat
PB314BT01075_1	1	0	1	1	1	1	1	1	0	1	1	1	1	1	0	0	1	2	1	16	15	26S proteasome regulatory subunit N6	PCI domain
PB314BT01081_1	2	0	5	1	3	2	3	2	0	2	2	2	2	2	0	0	2	4	1	35	15	#N/A	Protein kinase domain
PB314BT01142_1	1	0	3	2	2	1	2	2	0	2	2	4	5	1	0	0	3	1	1	32	15	#N/A	Importin beta binding domain
PB314BT01222_1	1	0	1	1	1	1	1	2	0	0	1	1	1	1	0	1	1	1	1	16	15	V-type H+-transporting ATPase subunit F	ATP synthase (F/14-kDa) subunit
PB314BT01276_1	4	0	4	1	76	16	5	3	0	0	5	1	6	2	0	1	3	9	3	139	15	#N/A	ABC-2 family transporter protein
PB314BT01358_1	1	0	1	1	1	1	1	2	1	0	0	1	1	1	3	0	1	1	2	19	15	large subunit ribosomal protein L35e	Ribosomal L29 protein
PB314BT01411_1	1	0	1	1	1	1	1	1	0	1	1	1	2	1	0	0	1	1	1	16	15	#N/A	Aspartyl protease
PB314BT01626_1	1	0	1	2	1	1	1	2	0	1	1	1	1	1	0	0	1	2	1	18	15	26S proteasome regulatory subunit N5	PCI domain
PB314BT01628_1	1	0	1	1	1	1	1	1	0	0	1	1	2	1	1	0	1	2	1	17	15	small subunit ribosomal protein S9e	Ribosomal protein S4/S9 N-terminal domain
PB314BT01720_1	1	0	1	1	1	1	1	1	0	1	1	1	1	1	0	1	1	3	0	17	15	#N/A	Ras family
PB314BT01727_1	1	0	1	1	1	1	1	1	0	0	1	1	1	1	0	1	2	1	1	16	15	20S proteasome subunit beta 6 [EC:3.4.25.1]	Proteasome subunit
PB314BT01787_1	5	0	5	1	1	1	4	4	0	0	2	2	3	4	2	0	4	4	1	43	15	#N/A	Tubulin/FtsZ family, GTPase domain
PB314BT01814_1	1	0	2	1	1	1	1	1	0	1	1	1	1	1	2	0	1	0	2	18	15	large subunit ribosomal protein L36e	Ribosomal protein L36e
PB314BT01925_1	1	0	4	1	1	1	1	1	0	0	2	1	1	1	0	1	1	1	1	19	15	26S proteasome regulatory subunit T5	ATPase family associated with various cellular activities (AAA)
PB314BT01948_1	1	0	1	1	1	1	1	2	0	1	1	1	1	2	0	0	1	1	1	17	15	#N/A	Transport protein particle (TRAPP) component
PB314BT01994_1	2	0	1	2	2	1	2	3	0	1	3	1	2	2	0	0	3	3	1	29	15	#N/A	Zinc-binding dehydrogenase
PB314BT02128_1	2	0	2	3	2	3	2	4	2	0	2	2	2	3	0	2	1	1	0	33	15	#N/A	Protein kinase domain
PB314BT02131_1	1	0	3	2	3	3	2	1	0	1	1	1	5	1	0	0	1	2	1	28	15	#N/A	Sec1 family
PB314BT02208_1	1	0	1	1	1	1	2	1	0	1	1	1	1	2	0	0	1	2	1	18	15	prolyl-tRNA synthetase [EC:6.1.1.15]	tRNA synthetase class II core domain (G, H, P, S and T)
PB314BT02235_1	3	0	1	1	2	2	4	1	0	2	4	3	2	3	0	1	3	543	0	575	15	#N/A	WD domain, G-beta repeat
PB314BT02281_1	2	0	1	1	1	1	1	1	0	0	1	1	1	1	0	2	2	2	1	19	15	#N/A	snoRNA binding domain, fibrillarin
PB314BT02295_1	2	0	1	1	3	1	1	1	0	0	2	2	1	1	0	1	1	1	2	21	15	#N/A	Eukaryotic membrane protein family
PB314BT02356_1	2	0	1	1	1	1	1	1	1	1	1	0	1	1	0	0	1	1	1	16	15	#N/A	Nse4 C-terminal
PB314BT02358_1	1	0	1	1	1	1	1	1	0	0	1	1	1	1	2	0	1	2	1	17	15	V-type H+-transporting ATPase subunit B	ATP synthase alpha/beta family, nucleotide-binding domain
PB314BT02409_1	4	0	4	1	76	16	5	3	0	0	5	1	6	2	0	1	3	9	3	139	15	ABC-2 type transport system ATP-binding protein	ABC-2 family transporter protein
PB314BT02460_1	1	0	1	1	1	1	1	1	0	0	1	1	1	1	1	0	2	1	1	16	15	large subunit ribosomal protein L8e	Ribosomal Proteins L2, C-terminal domain
PB314BT02489_1	4	0	0	2	6	1	3	6	1	1	2	2	1	1	0	1	1	0	1	33	15	#N/A	Metallo-peptidase family M12
PB314BT02506_1	6	0	3	3	4	3	2	4	0	1	4	3	6	3	1	0	3	4	0	50	15	#N/A	Histidine kinase-, DNA gyrase B-, and HSP90-like ATPase
PB314BT02539_1	1	0	1	1	2	1	1	1	0	0	1	2	2	1	1	0	1	1	1	18	15	#N/A	NAC domain
PB314BT02633_1	2	0	1	1	1	1	1	1	0	0	1	1	1	1	0	1	1	1	1	16	15	#N/A	TIP49 C-terminus
PB314BT02669_1	2	0	1	1	1	1	1	1	0	0	1	1	1	1	1	0	1	2	1	17	15	small subunit ribosomal protein S7e	Ribosomal protein S7e
PB314BT02695_1	1	0	1	1	2	1	1	1	0	1	1	1	1	1	0	0	1	1	1	16	15	#N/A	Cytochrome b5-like Heme/Steroid binding domain
PB314BT02743_1	1	0	1	1	2	2	1	1	0	0	1	1	1	1	0	1	1	4	1	20	15	#N/A	Poly-adenylate binding protein, unique domain
PB314BT02767_1	2	0	2	2	5	1	1	3	0	1	1	1	1	1	0	0	2	2	1	26	15	aldehyde dehydrogenase (NAD+) [EC:1.2.1.3]	Aldehyde dehydrogenase family
PB314BT02853_1	1	0	2	2	2	2	1	1	0	2	1	1	2	2	0	0	1	2	1	23	15	26S proteasome regulatory subunit N13	Proteasome complex subunit Rpn13 ubiquitin receptor
PB314BT02940_1	1	0	1	1	1	1	1	2	1	0	1	2	1	1	2	0	1	1	0	18	15	small subunit ribosomal protein S14e	Ribosomal protein S11
PB314BT02946_1	1	0	1	2	1	1	1	2	0	2	1	1	1	1	0	0	1	1	2	19	15	#N/A	#N/A
PB314BT02947_1	1	0	1	2	1	1	1	2	0	2	1	1	1	1	0	0	1	1	2	19	15	#N/A	G-patch domain
PB314BT03062_1	1	0	1	1	1	1	1	1	0	0	1	1	1	1	0	1	1	1	1	15	15	#N/A	eIF-6 family
PB314BT03074_1	1	0	2	2	3	1	1	1	1	0	1	1	1	1	0	0	1	4	1	22	15	#N/A	Exonuclease
PB314BT03177_1	1	0	1	1	1	1	2	1	0	1	1	1	1	2	0	0	1	2	1	18	15	prolyl-tRNA synthetase [EC:6.1.1.15]	Aminoacyl-tRNA editing domain
PB314BT03199_1	1	0	1	1	1	1	1	1	0	1	1	1	1	1	0	0	1	1	1	15	15	#N/A	Integral membrane protein DUF106
PB314BT03214_1	1	0	1	1	1	1	1	1	1	1	1	0	1	1	0	0	1	1	1	15	15	#N/A	Protein of unknown function (DUF1077)
PB314BT03244_1	2	0	4	1	3	1	2	2	0	1	2	1	2	1	0	0	1	3	1	27	15	#N/A	Cytosolic domain of 10TM putative phosphate transporter
PB314BT03288_1	1	0	1	1	1	1	1	1	0	0	1	1	1	1	0	1	1	5	1	19	15	#N/A	EF-hand domain pair
PB314BT03394_1	1	0	1	1	1	1	1	1	0	1	1	2	1	1	0	0	1	1	1	16	15	26S proteasome regulatory subunit N1	Proteasome/cyclosome repeat
PB314BT03526_1	2	0	2	1	1	1	1	3	0	0	1	1	1	2	1	0	2	1	1	21	15	small subunit ribosomal protein SAe	40S ribosomal protein SA C-terminus
PB314BT03562_1	10	0	5	1	8	3	4	3	0	1	6	3	4	2	0	0	5	2	1	58	15	DNA-directed RNA polymerase II subunit RPB1 [EC:2.7.7.6]	RNA polymerase Rpb1, domain 2
PB314BT03570_1	1	0	1	1	1	1	1	2	0	0	1	1	2	1	1	0	1	1	1	17	15	small subunit ribosomal protein S11e	Ribosomal_S17 N-terminal
PB314BT03573_1	1	0	1	1	1	1	1	1	0	1	1	1	1	1	0	0	1	1	1	15	15	26S proteasome regulatory subunit N7	PCI domain
PB314BT03576_1	3	0	1	1	1	2	1	4	0	1	1	1	1	1	0	0	1	2	1	22	15	#N/A	Diacylglycerol acyltransferase
PB314BT03590_1	1	0	1	1	1	1	1	1	0	1	1	1	1	1	0	0	1	1	3	17	15	3-oxoacyl-[acyl-carrier protein] reductase [EC:1.1.1.100]	Enoyl-(Acyl carrier protein) reductase
PB314BT03788_1	1	0	1	1	1	1	1	1	0	0	1	1	1	1	0	1	1	1	1	15	15	#N/A	Calcineurin-like phosphoesterase
PB314BT03796_1	1	0	1	1	1	1	1	1	0	0	1	1	1	1	0	1	1	1	1	15	15	#N/A	Glutaredoxin
PB314BT03942_1	1	0	1	1	2	1	1	1	1	0	1	2	2	2	0	0	1	2	2	21	15	#N/A	Ubiquitin family
PB314BT04026_1	3	0	3	3	2	2	2	6	0	1	3	2	2	2	0	0	3	2	1	37	15	signal recognition particle subunit SRP54 [EC:3.6.5.4]	Signal peptide binding domain
PB314BT04042_1	1	0	1	1	1	1	1	2	0	0	1	1	1	1	1	0	1	1	1	16	15	large subunit ribosomal protein L7e	Ribosomal L30 N-terminal domain
PB314BT04090_1	1	1	4	2	2	2	2	2	0	0	4	3	1	2	0	0	3	4	1	34	15	#N/A	Ras family
PB314BT04091_1	1	0	1	1	2	3	1	2	0	0	1	1	1	1	0	1	1	4	1	22	15	#N/A	Cation efflux family
PB314BT04176_1	1	0	2	1	1	1	1	1	0	0	1	1	1	1	0	1	1	2	1	17	15	#N/A	Prefoldin subunit
PB314BT04236_1	1	0	1	1	2	3	2	1	2	0	3	1	3	1	0	0	1	1	4	27	15	aconitate hydratase [EC:4.2.1.3]	Aconitase family (aconitate hydratase)
PB314BT04251_1	1	0	1	1	1	1	1	1	0	0	1	1	1	1	1	0	1	1	1	15	15	small subunit ribosomal protein S16e	Ribosomal protein S9/S16
PB314BT04262_1	1	0	1	1	3	3	1	1	0	0	1	1	2	1	0	1	1	2	1	21	15	asparaginyl-tRNA synthetase [EC:6.1.1.22]	OB-fold nucleic acid binding domain
PB314BT04301_1	4	0	0	2	6	1	3	6	1	1	2	2	1	1	0	1	1	0	1	33	15	#N/A	Reprolysin (M12B) family zinc metalloprotease
PB314BT04489_1	1	0	1	1	2	2	1	1	1	0	1	1	3	2	0	0	1	4	1	23	15	#N/A	Protein kinase domain
PB314BT04493_1	1	0	1	1	2	3	1	2	0	0	1	1	1	1	0	1	1	4	1	22	15	#N/A	Cation efflux family
PB314BT04985_1	1	0	1	1	2	1	1	1	1	1	1	1	1	1	0	0	2	0	1	17	15	#N/A	Ubiquitin-conjugating enzyme
PB314BT05086_1	1	0	2	1	1	1	1	1	0	0	1	1	1	1	1	0	2	1	1	17	15	small subunit ribosomal protein S23e	Ribosomal protein S12/S23
PB314BT05134_1	4	0	4	1	6	5	5	10	0	1	11	8	6	1	0	0	5	2	4	73	15	#N/A	ABC transporter transmembrane region
PB314BT05155_1	3	0	1	3	3	1	1	1	0	1	1	1	1	2	0	0	1	3	1	24	15	glycine dehydrogenase [EC:1.4.4.2]	Glycine cleavage system P-protein
PB314BT05168_1	1	0	1	1	1	1	1	1	0	0	1	1	1	1	0	1	1	1	1	15	15	#N/A	ATPase family associated with various cellular activities (AAA)
PB314BT05203_1	2	0	1	1	1	1	1	1	0	0	1	1	1	2	1	0	3	1	3	21	15	#N/A	Ubiquitin-conjugating enzyme
PB314BT05240_1	1	0	1	1	2	1	1	1	0	0	2	2	2	1	0	1	1	4	1	22	15	#N/A	JAB1/Mov34/MPN/PAD-1 ubiquitin protease
PB314BT05265_1	4	0	4	1	76	16	5	3	0	0	5	1	6	2	0	1	3	9	3	139	15	0	ABC-2 family transporter protein
PB314BT05271_1	5	0	7	6	6	5	7	9	4	0	2	2	5	3	0	0	3	3	1	68	15	guanine nucleotide-binding protein G(i) subunit alpha	G-protein alpha subunit
PB314BT05339_1	3	0	1	1	2	1	1	1	0	1	2	1	1	1	0	0	2	1	1	20	15	IMP dehydrogenase [EC:1.1.1.205]	CBS domain
PB314BT05365_1	1	0	1	1	1	1	1	1	0	1	1	1	1	1	0	0	1	1	1	15	15	#N/A	Acetyltransferase (GNAT) family
PB314BT05500_1	6	0	3	3	4	3	2	4	0	1	4	3	6	3	1	0	3	4	0	50	15	#N/A	Hsp90 protein
PB314BT05565_1	2	0	4	1	2	1	13	3	1	1	1	1	2	1	0	0	1	410	0	444	15	#N/A	Tetratricopeptide repeat
PB314BT05718_1	1	0	1	1	1	1	1	1	0	1	1	1	1	1	3	0	1	0	2	18	15	small subunit ribosomal protein S12e	Ribosomal protein L7Ae/L30e/S12e/Gadd45 family
PB314BT05793_1	1	0	1	1	1	1	1	2	0	0	2	2	2	1	0	1	2	3	1	22	15	#N/A	DEAD/DEAH box helicase
PB314BT05805_1	1	0	1	1	1	1	1	1	0	1	1	3	1	2	0	0	1	1	1	18	15	#N/A	Cse1
PB314BT05952_1	2	0	2	1	1	1	1	1	0	0	2	1	2	1	0	1	1	1	1	19	15	GMP synthase (glutamine-hydrolysing) [EC:6.3.5.2]	NAD synthase
PB314BT06049_1	2	0	1	1	1	1	1	1	0	0	1	1	1	1	1	0	1	1	2	17	15	small subunit ribosomal protein S6e	Ribosomal protein S6e
PB314BT06088_1	1	0	3	1	5	3	2	3	0	1	1	1	1	2	0	1	3	2	0	30	15	#N/A	Vacuolar protein sorting-associated protein 35
PB314BT06116_1	1	0	1	1	7	1	1	2	1	0	1	1	1	1	0	1	1	0	1	22	15	#N/A	Cyclin
PB314BT06171_1	1	0	1	1	1	1	1	2	0	0	2	1	1	1	1	0	1	1	1	17	15	V-type H+-transporting ATPase subunit A [EC:3.6.3.14]	ATP synthase alpha/beta family, beta-barrel domain
PB314BT06225_1	1	0	1	1	1	1	1	1	1	0	1	1	1	1	0	0	1	1	2	16	15	#N/A	DHHC palmitoyltransferase
PB314BT06321_1	1	0	2	1	1	1	2	2	0	0	1	1	2	2	2	0	2	3	1	24	15	adenosylhomocysteinase [EC:3.3.1.1]	S-adenosyl-L-homocysteine hydrolase
PB314BT06384_1	12	0	6	4	5	3	2	2	0	0	2	2	4	3	4	0	4	4	1	58	15	#N/A	Elongation factor G, domain IV
PB314BT06431_1	1	0	1	1	1	1	1	1	0	1	1	1	1	1	0	0	1	1	1	15	15	U6 snRNA-associated Sm-like protein LSm1	LSM domain
PB314BT06462_1	1	0	1	1	1	1	1	1	0	1	1	1	1	1	0	0	1	1	1	15	15	#N/A	Electron transfer flavoprotein domain
PB314BT06500_1	4	0	3	1	2	1	2	4	0	1	3	2	2	2	0	0	3	3	1	34	15	#N/A	Pyridine nucleotide-disulphide oxidoreductase, dimerisation domain
PB314BT06627_1	2	0	1	1	2	1	2	1	0	0	2	1	3	1	1	0	1	1	1	21	15	#N/A	Mitochondrial carrier protein
PB314BT06661_1	2	0	2	1	1	2	3	1	1	0	2	2	3	2	0	0	2	1	1	26	15	#N/A	Core histone H2A/H2B/H3/H4
PB314BT06693_1	2	0	2	2	3	5	2	7	1	1	4	2	2	3	0	0	2	1	0	39	15	0	Protein kinase domain
PB314BT06732_1	1	0	1	1	1	1	1	1	1	0	1	1	1	1	1	0	2	2	0	17	15	small subunit ribosomal protein S2e	Ribosomal protein S5, N-terminal domain
PB314BT06762_1	2	0	1	1	1	1	1	1	0	1	1	1	1	1	0	0	1	1	2	17	15	#N/A	Brix domain
PB314BT06769_1	1	0	4	1	4	4	2	1	0	1	1	1	1	4	0	0	2	2	1	30	15	#N/A	Major Facilitator Superfamily
PB314BT06815_1	4	0	4	1	6	5	5	10	0	1	11	8	6	1	0	0	5	2	4	73	15	#N/A	ABC transporter
PB314BT06889_1	1	0	1	1	1	1	1	1	0	1	1	1	2	1	0	0	2	3	1	19	15	#N/A	Tetratricopeptide repeat
PB314BT06971_2	1	0	2	1	3	2	1	1	0	1	1	2	1	1	0	0	1	1	1	20	15	#N/A	#N/A
PB314BT07072_1	2	0	1	1	3	2	1	3	2	4	4	0	2	1	0	0	1	2	1	30	15	#N/A	Helicase
PB314BT07124_1	2	0	1	1	1	1	1	1	0	0	1	1	1	2	1	0	3	1	3	21	15	#N/A	Ubiquitin-conjugating enzyme
PB314BT07202_1	2	0	2	1	1	2	3	1	1	0	2	2	3	2	0	0	2	1	1	26	15	#N/A	Core histone H2A/H2B/H3/H4
PB314BT07221_1	3	0	3	3	6	5	3	4	0	1	2	2	4	1	0	0	2	5	2	46	15	#N/A	EF-hand domain pair
PB314BT07370_1	1	0	1	1	1	1	1	1	0	0	1	1	1	1	0	1	1	5	1	19	15	#N/A	EF-hand domain pair
PB314BT07396_1	2	0	1	1	1	1	1	1	0	1	1	1	1	2	1	0	1	0	1	17	15	#N/A	ZIP Zinc transporter
PB314BT07467_1	1	0	2	2	3	1	1	1	1	0	1	1	1	1	0	0	1	4	1	22	15	#N/A	RNA 2'-phosphotransferase, Tpt1 / KptA family
PB314BT07616_1	1	0	2	1	3	3	2	3	0	1	2	2	11	2	0	0	2	1	1	37	15	#N/A	DUSP domain
PB314BT07667_1	2	0	2	1	4	1	1	1	0	1	1	2	2	1	0	0	1	1	1	22	15	tyrosyl-tRNA synthetase [EC:6.1.1.1]	tRNA synthetases class I (W and Y)
PB314BT07714_1	3	0	1	0	2	1	4	3	1	1	4	2	7	1	0	0	4	3	1	38	15	#N/A	Chromo (CHRromatin Organisation MOdifier) domain
PB314BT07721_1	1	0	1	0	2	2	1	1	0	1	2	3	2	2	0	1	2	2	1	24	15	#N/A	CCR4-Not complex component, Not1
PB314BT07908_1	1	0	1	1	1	1	1	1	0	1	1	1	1	1	0	0	1	3	1	17	15	#N/A	Tctex-1 family
PB314BT07934_1	1	0	2	2	1	2	2	1	0	0	1	1	1	1	0	1	1	1	1	19	15	#N/A	Actin
PB314BT07956_1	1	0	1	1	2	1	1	1	0	0	1	1	1	1	2	1	1	1	0	17	15	large subunit ribosomal protein L9e	Ribosomal protein L6
PB314BT08011_1	1	0	1	1	1	1	1	1	0	1	2	2	1	1	0	0	2	2	2	20	15	ATP-dependent RNA helicase DDX6/DHH1 [EC:3.6.4.13]	Helicase conserved C-terminal domain
PB314BT08012_1	1	0	1	1	1	1	1	1	0	0	3	1	3	1	2	0	1	1	1	20	15	#N/A	Mitochondrial carrier protein
PB314BT08158_1	5	0	5	1	1	1	4	4	0	0	2	2	3	4	2	0	4	4	1	43	15	#N/A	Tubulin C-terminal domain
PB314BT08184_1	1	0	1	1	2	1	1	1	0	0	1	1	1	1	0	1	1	2	1	17	15	#N/A	Synaptobrevin
PB314BT08231_1	1	0	1	0	1	1	1	2	1	0	1	1	1	1	0	1	3	4	2	22	15	#N/A	EF-hand domain pair
PB314BT08314_1	2	0	2	3	3	3	2	3	1	0	2	2	3	4	0	0	1	2	1	34	15	#N/A	Ras family
PB314BT08320_1	2	0	2	3	3	3	2	3	1	0	2	2	3	4	0	0	1	2	1	34	15	#N/A	Ras family
PB314BT08328_1	1	0	1	1	1	1	1	1	0	2	1	2	1	1	1	0	1	5	0	21	15	#N/A	TCP-1/cpn60 chaperonin family
PB314BT08334_1	1	0	2	1	1	1	1	1	0	1	1	1	1	1	1	0	1	2	0	17	15	large subunit ribosomal protein L15e	Ribosomal L15
PB314BT08345_1	1	0	1	1	1	1	1	1	0	0	1	1	1	1	1	0	1	3	1	17	15	#N/A	WD domain, G-beta repeat
PB314BT08389_1	1	0	1	1	1	1	1	1	2	0	1	1	1	1	0	0	1	1	1	16	15	#N/A	Autophagy protein Apg6
PB314BT08400_1	3	0	1	0	2	1	4	3	1	1	4	2	7	1	0	0	4	3	1	38	15	#N/A	Chromo (CHRromatin Organisation MOdifier) domain
PB314BT08419_1	1	0	1	1	1	1	1	1	0	0	1	1	1	1	2	0	1	1	1	16	15	0	S-adenosylmethionine synthetase, C-terminal domain
PB314BT08468_1	1	0	1	1	2	1	1	1	0	0	1	1	1	1	0	1	1	2	1	17	15	#N/A	Regulated-SNARE-like domain
PB314BT08525_1	1	0	2	1	1	2	1	1	0	1	1	1	2	3	0	0	1	3	1	22	15	#N/A	Zn-finger in ubiquitin-hydrolases and other protein
PB314BT08596_1	1	0	2	1	1	1	1	1	0	1	1	1	1	1	0	0	1	1	1	16	15	#N/A	Serine aminopeptidase, S33
PB314BT08836_1	1	0	1	1	1	1	1	1	1	0	1	1	1	1	0	0	1	2	1	16	15	#N/A	PH domain
PB314BT08869_1	1	0	1	1	1	1	1	2	0	0	1	2	2	1	0	2	1	1	1	19	15	#N/A	Ras-induced vulval development antagonist
PB314BT08871_1	2	0	1	1	1	1	1	1	0	1	1	1	1	1	0	0	1	1	1	16	15	#N/A	PH domain
PB314BT08896_1	4	0	4	1	6	5	5	10	0	1	11	8	6	1	0	0	5	2	4	73	15	#N/A	ABC transporter
PB314BT08949_1	1	0	1	1	1	1	1	2	0	0	1	1	1	1	1	0	1	1	1	16	15	large subunit ribosomal protein L10Ae	Ribosomal protein L1p/L10e family
PB314BT09014_1	1	0	1	1	1	1	1	1	0	0	2	1	1	1	0	1	1	1	1	16	15	#N/A	PX domain
PB314BT09024_1	1	0	1	1	1	1	1	1	0	0	1	2	1	1	1	0	1	1	1	16	15	#N/A	snoRNA binding domain, fibrillarin
PB314BT09056_1	1	0	1	0	1	1	1	2	1	0	1	1	1	1	0	1	3	4	2	22	15	#N/A	Calponin homology (CH) domain
PB314BT09113_1	12	0	4	0	23	8	8	10	0	1	11	9	17	4	0	1	13	1	1	123	15	#N/A	EF-hand domain pair
PB314BT09147_1	1	0	1	1	1	1	1	1	0	0	1	1	1	1	1	0	1	1	1	15	15	small subunit ribosomal protein S15Ae	Ribosomal protein S8
PB314BT09203_1	12	0	4	0	23	8	8	10	0	1	11	9	17	4	0	1	13	1	1	123	15	#N/A	Protein of unknown function (DUF3638)
PB314BT00001_1	4	0	2	2	4	2	3	3	0	0	4	4	4	3	0	0	3	1	2	41	14	glycine hydroxymethyltransferase [EC:2.1.2.1]	Serine hydroxymethyltransferase
PB314BT00021_1	2	0	2	1	2	12	1	2	1	0	3	2	3	1	0	0	1	4	0	37	14	#N/A	Pumilio-family RNA binding repeat
PB314BT00040_1	1	0	1	2	2	1	1	1	0	0	1	1	1	1	0	0	1	2	1	17	14	#N/A	Activator of Hsp90 ATPase, N-terminal
PB314BT00044_1	1	0	2	2	1	1	1	2	0	0	1	2	1	1	0	1	2	2	0	20	14	#N/A	Coatomer subunit gamma-1 C-terminal appendage platform
PB314BT00054_1	2	0	3	0	1	3	2	2	0	1	2	1	2	1	0	0	2	1	1	24	14	#N/A	Elongation Factor G, domain II
PB314BT00079_1	2	0	1	1	2	1	1	1	0	0	2	2	2	2	0	1	2	1	0	21	14	mRNA export factor	WD domain, G-beta repeat
PB314BT00128_1	1	0	2	2	1	3	3	0	2	0	2	2	3	3	0	0	1	1	2	28	14	#N/A	Papain family cysteine protease
PB314BT00157_1	1	0	4	1	3	3	2	3	0	1	5	4	6	3	0	0	1	0	2	39	14	#N/A	ABC transporter
PB314BT00177_1	1	0	2	0	1	1	1	1	0	1	1	1	1	1	0	0	1	2	2	17	14	#N/A	FKBP-type peptidyl-prolyl cis-trans isomerase
PB314BT00189_1	1	0	1	0	1	1	1	1	0	1	1	2	1	1	0	0	1	1	2	16	14	#N/A	Histidine kinase-, DNA gyrase B-, and HSP90-like ATPase
PB314BT00224_1	1	0	1	1	1	1	1	1	1	0	1	0	1	1	0	0	1	1	2	15	14	#N/A	PQ loop repeat
PB314BT00226_1	1	0	1	1	1	1	1	1	0	0	1	1	1	1	0	0	1	1	1	14	14	enoyl-CoA hydratase / 3-hydroxyacyl-CoA dehydrogenase / 3,2-trans-enoyl-CoA isomerase [EC:4.2.1.17 1.1.1.35 5.3.3.8]	Enoyl-CoA hydratase/isomerase
PB314BT00228_1	1	0	1	0	1	1	1	1	1	0	2	1	1	1	0	0	1	2	1	16	14	#N/A	Mif2/CENP-C like
PB314BT00250_1	1	0	1	1	1	1	1	2	0	0	1	1	1	1	0	0	1	1	1	15	14	#N/A	Bromodomain extra-terminal - transcription regulation
PB314BT00266_1	2	0	1	1	1	1	1	1	0	0	1	1	1	1	0	0	1	2	1	16	14	#N/A	Peptidase M16 inactive domain
PB314BT00309_1	1	0	1	1	1	1	1	2	0	0	2	2	1	1	0	0	2	1	1	18	14	#N/A	Gtr1/RagA G protein conserved region
PB314BT00349_1	1	0	1	1	1	1	1	1	0	0	2	1	1	1	1	0	1	1	0	15	14	large subunit ribosomal protein L7Ae	Ribosomal protein L7Ae/L30e/S12e/Gadd45 family
PB314BT00367_1	1	0	1	0	2	2	1	2	0	1	1	0	1	2	1	0	1	1	1	18	14	#N/A	Elongation factor TS
PB314BT00378_1	4	0	4	1	3	2	2	2	0	0	2	1	2	3	0	0	2	1	1	30	14	#N/A	DEAD/DEAH box helicase
PB314BT00417_1	2	0	1	2	1	1	1	1	0	0	1	1	1	2	0	0	1	1	1	17	14	#N/A	TCP-1/cpn60 chaperonin family
PB314BT00419_1	1	0	1	1	1	1	1	1	0	0	1	1	1	1	0	0	1	4	2	18	14	#N/A	Organic solute transporter Ostalpha
PB314BT00453_1	1	0	1	1	1	1	1	1	0	0	1	1	1	1	0	0	1	1	1	14	14	#N/A	ADP-ribosylation factor family
PB314BT00470_1	1	0	1	1	1	1	1	1	0	0	1	1	1	1	2	0	1	0	1	15	14	small subunit ribosomal protein S20e	Ribosomal protein S10p/S20e
PB314BT00473_1	1	0	1	1	1	1	1	1	0	1	1	1	1	1	0	0	1	0	1	14	14	#N/A	OTU-like cysteine protease
PB314BT00485_1	3	0	1	1	1	1	1	1	0	0	1	2	2	1	0	0	1	4	1	21	14	#N/A	AAA domain (dynein-related subfamily)
PB314BT00517_1	1	0	2	1	1	1	2	1	0	0	2	2	1	2	0	1	0	1	1	19	14	#N/A	WD domain, G-beta repeat
PB314BT00522_1	1	0	1	1	1	1	1	1	0	0	1	1	2	1	0	0	1	1	1	15	14	large subunit ribosomal protein LP2	60s Acidic ribosomal protein
PB314BT00564_1	1	0	1	1	1	1	1	1	0	0	1	1	1	1	0	0	1	3	1	16	14	#N/A	Ring finger domain
PB314BT00577_1	1	0	8	1	1	1	1	1	0	0	1	1	1	1	0	0	1	1	1	21	14	#N/A	Protein of unknown function (DUF775)
PB314BT00587_1	1	0	2	1	1	1	2	1	0	1	1	1	1	2	0	0	1	0	1	17	14	#N/A	TB2/DP1, HVA22 family
PB314BT00588_1	1	0	1	1	1	1	1	1	0	0	1	1	1	1	0	0	1	1	2	15	14	#N/A	Mitogen-activated protein kinase kinase 1 interacting
PB314BT00590_1	1	0	1	1	1	1	1	2	0	0	2	2	4	1	0	0	1	3	1	22	14	#N/A	DHHC palmitoyltransferase
PB314BT00600_1	8	0	1	0	6	3	3	3	0	0	8	5	5	3	0	1	2	5	4	57	14	#N/A	haloacid dehalogenase-like hydrolase
PB314BT00612_1	3	0	2	1	2	3	1	2	0	0	1	0	2	2	0	1	1	1	1	23	14	#N/A	Domain of unknown function (DUF4217)
PB314BT00714_1	1	0	1	1	2	1	1	1	0	0	1	1	1	1	0	0	1	2	1	16	14	vacuolar protein-sorting-associated protein 4	MIT (microtubule interacting and transport) domain
PB314BT00723_1	2	0	1	0	2	2	2	1	0	1	2	2	1	1	0	0	2	3	1	23	14	#N/A	Uncharacterised conserved protein
PB314BT00743_1	1	0	1	1	5	1	1	1	1	0	1	1	1	1	0	0	1	1	0	18	14	#N/A	Ubiquitin-conjugating enzyme
PB314BT00762_1	2	0	1	1	1	1	1	1	0	0	1	1	2	1	0	0	1	1	1	16	14	#N/A	Pex2 / Pex12 amino terminal region
PB314BT00771_1	2	0	1	1	1	1	1	1	0	0	1	1	1	1	0	0	1	1	1	15	14	pre-mRNA branch site protein p14	RNA recognition motif. (a.k.a. RRM, RBD, or RNP domain)
PB314BT00775_1	1	0	1	2	1	1	1	1	0	0	1	2	1	2	0	0	1	1	1	17	14	#N/A	LMBR1-like membrane protein
PB314BT00791_1	1	0	2	1	1	1	1	2	0	0	1	1	1	2	0	1	1	0	1	17	14	0	Protein kinase domain
PB314BT00800_1	2	0	2	1	3	2	2	3	0	1	3	1	6	2	0	0	1	1	0	30	14	#N/A	Radical SAM superfamily
PB314BT00807_1	1	0	2	1	1	1	1	1	0	0	1	1	1	1	0	0	1	1	1	15	14	20S proteasome subunit beta 7 [EC:3.4.25.1]	Proteasome subunit
PB314BT00809_1	0	0	1	1	1	1	1	2	0	0	2	1	2	2	1	1	1	1	0	18	14	small subunit ribosomal protein S27Ae	Ribosomal protein S27a
PB314BT00844_1	2	0	9	1	2	3	2	1	0	0	1	2	3	1	0	0	1	3	1	32	14	#N/A	Clathrin adaptor complex small chain
PB314BT00875_1	3	0	2	1	3	1	1	1	3	0	2	1	1	1	0	0	2	2	0	24	14	0	B12 binding domain
PB314BT00878_1	1	0	1	1	1	1	1	1	0	0	1	1	1	1	1	0	3	0	1	16	14	large subunit ribosomal protein L27e	Ribosomal L27e protein family
PB314BT00885_1	1	0	1	1	1	1	1	1	0	0	1	1	1	1	0	0	1	1	1	14	14	3-methylcrotonyl-CoA carboxylase beta subunit [EC:6.4.1.4]	Carboxyl transferase domain
PB314BT00887_1	1	0	2	1	1	1	1	1	1	0	1	1	1	1	0	0	1	1	0	15	14	#N/A	Ras family
PB314BT00889_1	2	0	2	1	2	2	1	1	0	1	1	0	1	1	0	0	1	1	1	18	14	#N/A	F-actin capping protein alpha subunit
PB314BT00890_1	2	0	1	1	1	1	2	2	0	2	2	0	2	3	0	0	1	4	1	25	14	#N/A	Cation efflux family
PB314BT00895_1	2	0	1	1	1	1	1	1	0	0	1	1	1	1	0	0	1	1	1	15	14	#N/A	Thioredoxin
PB314BT00910_1	2	0	1	1	1	2	1	1	0	0	1	2	1	1	0	0	1	3	1	19	14	#N/A	Endomembrane protein 70
PB314BT00915_1	1	0	1	1	1	1	1	1	0	0	1	1	1	1	0	0	1	1	1	14	14	#N/A	Metallopeptidase family M24
PB314BT00920_1	1	0	1	1	1	1	1	1	0	0	1	1	1	1	0	0	1	2	1	15	14	#N/A	Histone-binding protein RBBP4 or subunit C of CAF1 complex
PB314BT00960_1	1	0	1	1	1	1	1	1	0	1	1	0	1	1	0	0	1	1	1	14	14	#N/A	RNA 3'-terminal phosphate cyclase
PB314BT00961_1	1	0	1	1	1	1	1	1	0	1	1	0	1	1	0	1	2	0	1	15	14	#N/A	ARID/BRIGHT DNA binding domain
PB314BT00962_1	1	0	2	1	1	1	1	1	2	0	1	1	1	1	0	0	1	2	0	17	14	#N/A	ATPase family associated with various cellular activities (AAA)
PB314BT00963_1	2	0	2	1	2	1	1	1	0	0	1	1	1	1	0	0	2	2	1	19	14	#N/A	Mitochondrial carrier protein
PB314BT00973_1	1	0	1	1	1	1	1	1	0	0	1	1	1	3	0	0	1	1	1	16	14	#N/A	Ubiquitin-conjugating enzyme
PB314BT01039_1	1	0	1	1	3	2	1	1	2	0	1	0	1	1	0	0	1	2	2	20	14	#N/A	5' nucleotidase family
PB314BT01047_1	1	0	2	1	3	1	2	1	0	0	2	2	2	2	0	0	1	2	1	23	14	#N/A	pfkB family carbohydrate kinase
PB314BT01057_1	3	0	2	2	2	1	2	2	0	1	1	1	1	2	0	0	1	2	0	23	14	CTP synthase [EC:6.3.4.2]	Glutamine amidotransferase class-I
PB314BT01068_1	1	0	2	1	2	2	2	2	0	0	3	1	3	1	0	0	1	5	1	27	14	#N/A	PACS-1 cytosolic sorting protein
PB314BT01092_1	2	0	1	1	1	1	1	1	0	0	1	1	1	2	0	0	1	1	1	16	14	homoserine dehydrogenase [EC:1.1.1.3]	Homoserine dehydrogenase
PB314BT01129_1	2	0	1	1	1	1	1	1	0	0	1	1	1	1	0	1	1	0	1	15	14	#N/A	Roadblock/LC7 domain
PB314BT01169_1	1	0	1	0	1	1	1	1	0	1	1	1	1	1	0	0	1	1	1	14	14	long-chain-fatty-acid--CoA ligase ACSBG [EC:6.2.1.3]	AMP-binding enzyme
PB314BT01174_1	3	0	1	1	1	4	2	3	0	1	1	1	2	2	0	0	1	0	1	24	14	#N/A	HMG (high mobility group) box
PB314BT01188_1	1	0	1	1	1	1	1	1	0	0	1	1	1	1	0	2	1	2	0	16	14	#N/A	SPFH domain / Band 7 family
PB314BT01202_1	2	0	1	4	1	2	1	1	0	0	1	1	2	1	0	0	2	1	1	21	14	protein transport protein SEC24	Sec23/Sec24 helical domain
PB314BT01204_1	1	0	1	1	2	1	1	1	0	0	2	1	1	1	0	1	1	1	0	16	14	#N/A	Protein kinase domain
PB314BT01213_1	1	0	1	0	1	1	1	1	0	0	1	1	1	1	0	1	1	1	1	14	14	protoheme IX farnesyltransferase [EC:2.5.1.-]	UbiA prenyltransferase family
PB314BT01220_1	1	0	2	1	1	1	1	2	0	0	1	1	1	1	0	0	2	3	1	19	14	#N/A	Peptidase M16 inactive domain
PB314BT01246_1	1	0	1	2	1	1	1	1	0	0	2	2	1	2	0	0	1	3	1	20	14	#N/A	#N/A
PB314BT01253_1	1	0	1	1	2	2	1	1	1	0	1	1	1	1	0	0	1	1	0	16	14	26S proteasome regulatory subunit N10	Ubiquitin interaction motif
PB314BT01265_1	3	0	2	1	2	1	2	2	0	1	1	1	1	0	0	0	1	13	1	32	14	0	Protein kinase domain
PB314BT01277_1	2	0	1	0	1	2	1	2	0	1	1	1	1	1	0	0	1	1	1	17	14	ribose-phosphate pyrophosphokinase [EC:2.7.6.1]	Phosphoribosyl synthetase-associated domain
PB314BT01280_1	8	0	4	0	7	4	7	4	0	1	6	10	5	1	0	0	8	6	2	73	14	#N/A	MyTH4 domain
PB314BT01310_1	1	0	1	1	2	1	1	1	0	0	1	1	1	1	0	0	1	1	1	15	14	GTP-binding protein SAR1 [EC:3.6.5.-]	ADP-ribosylation factor family
PB314BT01313_1	1	0	6	1	3	2	2	5	0	0	1	1	2	1	0	0	1	4	1	31	14	#N/A	Adaptor complexes medium subunit family
PB314BT01320_1	2	0	2	1	3	4	1	2	0	0	3	1	2	1	0	0	2	1	1	26	14	#N/A	Ubiquitin elongating factor core
PB314BT01321_1	1	0	1	1	1	1	1	1	0	0	1	1	1	1	0	0	1	2	1	15	14	#N/A	Oxidoreductase FAD-binding domain
PB314BT01328_1	3	0	1	0	1	2	3	2	0	0	1	1	1	0	1	1	1	1	1	20	14	pyruvate kinase [EC:2.7.1.40]	Pyruvate kinase, barrel domain
PB314BT01332_1	1	0	1	1	1	1	1	1	0	0	1	1	1	1	1	0	1	0	1	14	14	large subunit ribosomal protein L11e	Ribosomal protein L5
PB314BT01336_1	1	0	1	2	3	1	1	2	0	1	2	0	1	1	0	0	1	1	2	20	14	#N/A	Protein kinase domain
PB314BT01365_1	1	0	2	1	3	2	1	1	0	0	1	0	1	1	0	2	1	4	1	22	14	#N/A	Paired amphipathic helix repeat
PB314BT01371_1	2	0	1	2	1	2	1	2	0	0	2	1	1	1	0	0	1	1	4	22	14	ESCRT-II complex subunit VPS36	EAP30/Vps36 family
PB314BT01375_1	1	0	1	2	3	1	1	2	0	1	2	0	1	1	0	0	1	1	2	20	14	#N/A	Protein kinase domain
PB314BT01414_1	1	0	2	1	2	1	1	1	0	0	1	2	1	3	0	1	1	0	1	19	14	#N/A	Major Facilitator Superfamily
PB314BT01422_1	2	0	2	1	2	2	2	2	0	0	2	2	2	1	0	0	2	1	1	24	14	#N/A	Rio2, N-terminal
PB314BT01435_1	1	0	3	0	1	2	1	1	0	1	2	3	1	1	0	0	2	1	1	21	14	glutamate--cysteine ligase catalytic subunit [EC:6.3.2.2]	Glutamate-cysteine ligase
PB314BT01446_1	1	0	2	2	1	1	1	1	0	0	1	1	1	1	0	0	1	3	3	20	14	#N/A	Rab-GTPase-TBC domain
PB314BT01477_1	1	0	1	1	1	1	1	1	0	0	1	1	1	1	0	0	1	1	1	14	14	#N/A	ARP2/3 complex 20 kDa subunit (ARPC4)
PB314BT01496_1	1	0	1	1	2	1	1	1	0	0	1	1	1	1	0	0	1	1	1	15	14	#N/A	VID27 cytoplasmic protein
PB314BT01500_1	1	0	2	1	1	1	2	2	0	0	2	3	1	2	0	0	1	1	1	21	14	uroporphyrinogen decarboxylase [EC:4.1.1.37]	Uroporphyrinogen decarboxylase (URO-D)
PB314BT01511_1	1	0	1	1	1	1	1	1	0	0	1	1	1	1	0	0	1	1	2	15	14	#N/A	Eukaryotic protein of unknown function (DUF846)
PB314BT01520_1	2	0	2	1	2	2	2	1	0	0	1	1	2	1	0	0	1	1	1	20	14	#N/A	#N/A
PB314BT01525_1	4	0	1	2	1	1	1	1	0	0	1	1	1	1	0	1	1	0	1	18	14	#N/A	Rhomboid family
PB314BT01532_1	2	0	3	2	3	1	2	2	0	0	2	3	2	2	1	0	1	1	0	27	14	#N/A	Elongation factor Tu domain 2
PB314BT01547_1	1	0	1	0	3	1	1	2	1	0	1	3	4	0	1	0	2	1	1	23	14	#N/A	#N/A
PB314BT01557_1	1	0	1	1	1	1	1	2	0	0	1	1	1	1	1	0	1	2	0	16	14	large subunit ribosomal protein L19e	Ribosomal protein L19e
PB314BT01575_1	4	0	2	2	4	2	3	3	0	0	4	4	4	3	0	0	3	1	2	41	14	glycine hydroxymethyltransferase [EC:2.1.2.1]	Serine hydroxymethyltransferase
PB314BT01578_1	1	0	2	1	1	1	1	1	0	0	1	1	2	1	0	0	1	3	1	18	14	#N/A	Thioredoxin-like domain
PB314BT01603_1	2	0	1	3	3	4	2	4	0	1	3	0	6	3	0	0	2	27	1	62	14	#N/A	Solute carrier family 12
PB314BT01606_2	1	0	1	1	1	1	1	2	0	1	2	0	1	1	0	0	1	2	1	17	14	#N/A	Conserved hypothetical ATP binding protein
PB314BT01621_1	1	0	1	2	1	1	2	1	0	1	2	1	2	1	0	0	1	0	2	19	14	#N/A	#N/A
PB314BT01629_1	2	0	2	1	3	4	1	1	1	0	1	1	2	1	0	0	1	1	0	22	14	#N/A	NMD3 family
PB314BT01649_1	1	0	1	1	1	1	1	1	0	0	1	0	2	1	0	1	1	1	1	15	14	#N/A	Iron/manganese superoxide dismutases, C-terminal domain
PB314BT01657_1	4	0	3	3	3	4	4	5	0	2	5	5	2	3	0	0	3	0	1	47	14	#N/A	ABC transporter
PB314BT01669_1	1	0	4	1	3	1	1	1	0	0	1	1	1	1	0	0	2	1	1	20	14	#N/A	Lysine methyltransferase
PB314BT01682_1	1	0	1	1	1	1	1	1	0	0	1	1	1	1	0	0	1	1	1	14	14	#N/A	Hydroxymethylglutaryl-coenzyme A reductase
PB314BT01717_1	2	0	2	1	1	2	1	1	0	0	1	2	1	1	0	0	1	3	1	20	14	#N/A	Coatomer (COPI) alpha subunit C-terminus
PB314BT01728_1	1	0	1	1	2	1	1	1	0	1	1	1	1	1	0	0	1	0	1	15	14	#N/A	#N/A
PB314BT01730_1	1	0	1	1	2	1	1	1	0	0	1	1	1	1	0	0	2	1	1	16	14	#N/A	TCP-1/cpn60 chaperonin family
PB314BT01735_1	1	0	2	1	1	1	1	1	1	0	1	1	1	1	0	0	2	1	0	16	14	26S proteasome regulatory subunit T1	ATPase family associated with various cellular activities (AAA)
PB314BT01742_1	3	0	2	2	2	4	2	3	0	0	2	1	5	2	0	0	3	3	1	35	14	#N/A	Peptidase M16C associated
PB314BT01745_1	2	0	1	2	2	1	1	1	0	0	1	1	2	1	0	0	1	1	1	18	14	#N/A	Ras family
PB314BT01759_1	1	0	1	1	1	1	1	1	0	0	1	1	1	1	1	0	1	1	0	14	14	#N/A	Fibrillarin
PB314BT01772_1	1	0	3	1	1	1	2	1	0	0	2	1	2	2	0	0	2	2	1	22	14	acetyl-CoA C-acetyltransferase [EC:2.3.1.9]	Thiolase, N-terminal domain
PB314BT01784_1	1	0	1	2	1	1	1	1	0	0	1	3	2	1	0	0	2	5	1	23	14	#N/A	Leucine Rich repeat
PB314BT01823_1	1	0	1	1	1	1	1	1	0	1	1	1	1	1	0	0	1	1	0	14	14	26S proteasome regulatory subunit T2	ATPase family associated with various cellular activities (AAA)
PB314BT01838_1	2	0	1	1	1	1	1	1	0	0	1	1	1	1	0	0	1	1	1	15	14	NADH dehydrogenase (ubiquinone) 1 alpha subcomplex subunit 12	NADH ubiquinone oxidoreductase subunit NDUFA12
PB314BT01846_1	1	0	2	1	1	1	1	1	0	1	1	0	1	1	0	0	1	1	1	15	14	nuclear protein localization protein 4 homolog	Nuclear pore localisation protein NPL4
PB314BT01855_1	2	0	2	2	2	1	2	1	0	0	2	2	2	2	0	0	2	1	1	24	14	V-type H+-transporting ATPase 16kDa proteolipid subunit	ATP synthase subunit C
PB314BT01869_1	4	0	4	1	3	2	2	2	0	0	2	1	2	3	0	0	2	1	1	30	14	#N/A	DEAD/DEAH box helicase
PB314BT01870_1	1	0	1	1	1	1	1	1	0	0	1	1	1	1	0	0	1	1	1	14	14	#N/A	Membrane magnesium transporter
PB314BT01881_1	1	0	1	3	1	2	1	1	0	2	2	0	2	1	0	0	2	1	2	22	14	#N/A	RNA recognition motif. (a.k.a. RRM, RBD, or RNP domain)
PB314BT01942_1	1	0	2	1	2	1	2	2	0	0	1	1	1	1	0	0	2	2	1	20	14	#N/A	HEAT repeat
PB314BT01944_1	2	0	1	1	1	1	1	1	0	0	1	1	1	1	0	0	2	1	1	16	14	large subunit ribosomal protein L27Ae	Ribosomal proteins 50S-L15, 50S-L18e, 60S-L27A
PB314BT01957_1	1	0	1	1	1	1	1	1	0	0	1	1	1	1	0	0	1	2	1	15	14	large subunit ribosomal protein L22e	Ribosomal L22e protein family
PB314BT01974_1	2	0	1	2	2	2	1	2	0	0	1	2	1	1	0	0	1	1	1	20	14	#N/A	DnaJ domain
PB314BT01982_1	1	0	1	2	1	1	1	1	0	0	1	2	1	3	0	1	1	1	0	18	14	#N/A	C2H2-type zinc finger
PB314BT02037_1	2	0	2	1	1	1	1	1	0	0	1	1	1	2	0	0	1	1	1	17	14	seryl-tRNA synthetase [EC:6.1.1.11]	tRNA synthetase class II core domain (G, H, P, S and T)
PB314BT02048_1	1	0	2	1	1	1	1	1	0	0	2	1	2	1	0	0	1	3	1	19	14	#N/A	Soluble NSF attachment protein, SNAP
PB314BT02083_1	1	0	1	1	1	1	1	1	0	0	2	4	2	1	0	0	1	2	1	20	14	#N/A	UAA transporter family
PB314BT02101_1	1	0	1	1	1	1	1	1	0	0	1	1	2	2	0	0	1	2	1	17	14	#N/A	Arp2/3 complex, 34 kD subunit p34-Arc
PB314BT02130_1	1	0	1	1	2	1	1	2	2	0	1	0	2	1	0	0	2	1	1	19	14	#N/A	AAR2 protein
PB314BT02141_1	2	0	5	2	4	3	3	5	0	0	1	3	2	1	0	0	3	2	2	38	14	#N/A	Domain of unknown function (DUF3437)
PB314BT02142_1	2	0	1	1	1	1	1	1	0	0	1	0	1	1	0	1	1	1	1	15	14	exosome complex component CSL4	Exosome complex exonuclease RRP4 N-terminal region
PB314BT02251_1	2	0	1	0	1	4	1	1	0	1	1	3	2	1	0	0	1	7	1	27	14	#N/A	Cytoplasmic Fragile-X interacting family
PB314BT02260_1	1	0	3	1	1	1	1	1	0	0	2	2	1	1	0	0	2	1	1	19	14	#N/A	Conserved hypothetical ATP binding protein
PB314BT02359_1	1	0	2	1	1	1	1	1	0	0	1	1	1	1	0	0	1	6	1	20	14	#N/A	UBX domain
PB314BT02360_1	1	0	1	1	1	1	1	1	0	0	1	1	1	1	0	0	1	1	1	14	14	#N/A	Zinc-finger double-stranded RNA-binding
PB314BT02378_1	1	0	1	1	1	1	1	1	0	2	2	2	3	2	0	0	3	2	0	23	14	#N/A	ADP-ribosylation factor family
PB314BT02389_1	1	0	2	1	1	1	1	1	1	0	1	1	1	1	0	0	1	2	0	16	14	#N/A	RNA recognition motif. (a.k.a. RRM, RBD, or RNP domain)
PB314BT02464_1	1	0	2	1	1	1	1	1	0	0	1	1	1	1	0	0	1	2	1	16	14	chargeE	Snf7
PB314BT02467_1	2	0	1	1	2	3	2	3	0	0	2	1	3	2	0	0	2	1	22	47	14	#N/A	NF-X1 type zinc finger
PB314BT02485_1	1	0	1	1	1	1	1	1	0	0	1	1	1	1	0	0	1	2	1	15	14	translation initiation factor 4E	Eukaryotic initiation factor 4E
PB314BT02496_1	2	0	3	1	3	2	1	1	0	2	2	1	1	4	0	0	2	0	1	26	14	#N/A	Sugar (and other) transporter
PB314BT02505_1	2	0	1	1	1	1	1	1	0	1	1	1	1	1	0	0	1	0	2	16	14	#N/A	#N/A
PB314BT02508_1	1	0	1	1	1	1	1	2	0	0	1	1	1	2	0	0	1	2	1	17	14	#N/A	F-actin capping protein, beta subunit
PB314BT02510_1	1	0	2	1	2	2	2	2	0	0	3	1	3	1	0	0	1	5	1	27	14	#N/A	#N/A
PB314BT02544_1	2	0	2	1	1	1	1	2	0	0	1	2	1	1	0	1	1	3	0	20	14	#N/A	Subtilase family
PB314BT02554_1	1	0	1	0	1	1	1	1	0	1	1	1	1	1	0	1	2	0	1	15	14	#N/A	Ubiquitin carboxyl-terminal hydrolase, family 1
PB314BT02570_1	2	0	1	1	1	1	1	1	0	1	2	0	2	2	0	0	2	7	2	26	14	#N/A	Alpha mannosidase middle domain
PB314BT02586_1	2	0	1	2	1	1	1	1	0	1	1	1	2	1	0	0	1	1	0	17	14	#N/A	Protein kinase domain
PB314BT02607_1	1	0	3	1	3	2	2	2	0	2	2	0	1	2	0	0	3	2	1	27	14	#N/A	Deoxyhypusine synthase
PB314BT02628_1	1	0	2	3	2	2	1	2	0	0	2	1	1	2	0	0	1	4	1	25	14	type II pantothenate kinase [EC:2.7.1.33]	Fumble
PB314BT02641_1	1	0	1	1	1	1	1	1	0	0	1	1	1	1	0	0	1	1	1	14	14	large subunit ribosomal protein L15	Ribosomal proteins 50S-L15, 50S-L18e, 60S-L27A
PB314BT02647_1	1	0	3	1	1	1	1	1	0	1	1	1	2	1	0	0	1	0	1	17	14	26S proteasome regulatory subunit T6	ATPase family associated with various cellular activities (AAA)
PB314BT02662_1	1	0	1	1	1	1	1	1	0	0	1	1	1	2	2	0	1	0	1	16	14	large subunit ribosomal protein L30e	Ribosomal protein L7Ae/L30e/S12e/Gadd45 family
PB314BT02664_1	1	0	1	2	1	2	1	2	0	0	1	0	1	2	0	1	1	1	1	18	14	#N/A	#N/A
PB314BT02696_1	2	0	1	0	1	1	1	1	0	0	1	1	1	1	0	1	4	1	1	18	14	#N/A	Inorganic H+ pyrophosphatase
PB314BT02701_1	1	0	3	1	3	2	2	2	0	0	1	2	1	1	0	0	1	1	1	22	14	#N/A	Inner membrane component of T3SS, cytoplasmic domain
PB314BT02711_1	1	0	1	1	1	1	1	2	0	1	1	1	1	1	0	0	1	1	0	15	14	adenylate kinase [EC:2.7.4.3]	Leucine Rich repeat
PB314BT02713_1	1	0	1	2	1	1	1	1	0	0	1	1	1	3	0	0	1	1	1	17	14	#N/A	DnaJ C terminal domain
PB314BT02723_1	1	0	1	1	1	1	1	1	0	0	1	1	1	1	1	0	1	1	0	14	14	small subunit ribosomal protein S3e	Ribosomal protein S3, C-terminal domain
PB314BT02729_1	2	0	1	1	2	1	2	2	0	1	2	0	2	2	0	0	2	2	2	24	14	#N/A	Histone deacetylase domain
PB314BT02734_1	2	0	1	2	2	2	2	2	0	1	3	3	2	2	0	0	2	1	0	27	14	#N/A	RNA binding activity-knot of a chromodomain
PB314BT02738_1	2	0	1	1	1	1	1	2	0	0	1	1	1	2	0	0	2	1	1	18	14	dolichyl-phosphate beta-glucosyltransferase [EC:2.4.1.117]	Glycosyl transferase family 2
PB314BT02742_1	2	0	1	2	2	2	2	1	0	0	2	0	2	2	1	0	1	1	1	22	14	#N/A	Cyclophilin type peptidyl-prolyl cis-trans isomerase/CLD
PB314BT02773_1	1	0	1	1	1	1	1	1	0	1	1	0	1	1	0	0	1	1	1	14	14	replication factor C subunit 2/4	Replication factor C C-terminal domain
PB314BT02777_1	1	0	2	1	1	1	1	1	0	0	1	2	1	1	0	2	1	0	1	17	14	guanylate kinase [EC:2.7.4.8]	Guanylate kinase
PB314BT02778_1	1	0	1	1	1	1	1	1	0	0	1	1	1	1	0	0	1	1	1	14	14	U4/U6 small nuclear ribonucleoprotein SNU13	Ribosomal protein L7Ae/L30e/S12e/Gadd45 family
PB314BT02793_1	1	0	3	1	1	2	1	1	0	0	2	1	2	2	0	0	2	1	1	21	14	transaldolase [EC:2.2.1.2]	Transaldolase/Fructose-6-phosphate aldolase
PB314BT02798_1	1	0	2	1	2	2	1	2	0	0	2	1	1	2	0	0	1	1	1	20	14	#N/A	Bacterial protein of unknown function (DUF924)
PB314BT02812_1	2	0	1	1	2	1	2	2	0	1	2	0	2	2	0	0	2	2	2	24	14	#N/A	Histone deacetylase domain
PB314BT02813_1	1	0	1	1	1	1	1	1	0	0	1	1	1	1	1	0	1	1	0	14	14	large subunit ribosomal protein L14e	Ribosomal protein L14
PB314BT02815_1	1	0	3	1	1	1	1	1	0	1	2	1	1	1	0	0	0	1	1	17	14	#N/A	CDP-alcohol phosphatidyltransferase
PB314BT02837_1	3	0	1	1	1	1	1	1	0	0	1	1	1	1	2	0	1	2	0	18	14	large subunit ribosomal protein L5e	Ribosomal large subunit proteins 60S L5, and 50S L18
PB314BT02842_1	1	0	1	2	1	1	1	1	0	0	1	1	1	2	0	0	2	2	1	18	14	isovaleryl-CoA dehydrogenase [EC:1.3.8.4]	Acyl-CoA dehydrogenase, middle domain
PB314BT02857_1	1	0	2	1	1	1	1	2	0	0	1	1	1	1	0	0	1	5	1	20	14	#N/A	WD domain, G-beta repeat
PB314BT02860_1	2	0	2	0	2	4	2	2	1	0	2	2	3	2	0	0	3	2	1	30	14	#N/A	Dynamin GTPase effector domain
PB314BT02869_1	2	0	1	0	1	1	1	1	0	1	2	1	2	1	0	0	2	1	1	18	14	#N/A	2OG-Fe(II) oxygenase superfamily
PB314BT02888_1	2	0	1	2	2	1	1	2	0	0	1	1	1	1	0	0	2	1	1	19	14	#N/A	Rtf2 RING-finger
PB314BT02900_1	1	0	1	1	1	1	1	2	0	0	1	1	1	1	0	0	2	2	1	17	14	#N/A	CoA binding domain
PB314BT02914_1	1	0	1	2	1	1	1	1	0	0	1	1	1	1	0	0	1	1	1	15	14	#N/A	Serine-threonine protein kinase 19
PB314BT02989_1	1	0	1	0	1	2	1	1	1	0	1	1	2	1	0	0	1	1	1	16	14	#N/A	50S ribosome-binding GTPase
PB314BT03028_1	1	0	1	1	1	1	1	1	0	0	1	1	1	1	0	0	1	1	1	14	14	#N/A	Glycosyl transferase family 8
PB314BT03061_1	4	0	2	0	2	1	3	6	0	0	6	2	4	1	0	1	3	3	1	39	14	valyl-tRNA synthetase [EC:6.1.1.9]	tRNA synthetases class I (I, L, M and V)
PB314BT03066_1	2	0	1	1	1	1	1	1	0	0	1	1	1	1	0	0	1	1	1	15	14	20S proteasome subunit alpha 6 [EC:3.4.25.1]	Proteasome subunit
PB314BT03069_1	1	0	1	1	2	1	1	1	0	0	1	1	1	1	0	0	1	1	1	15	14	pyruvate dehydrogenase E1 component alpha subunit [EC:1.2.4.1]	Dehydrogenase E1 component
PB314BT03083_1	1	0	1	1	1	1	1	2	0	0	1	1	1	1	0	0	1	1	1	15	14	#N/A	Actin
PB314BT03091_1	2	0	1	1	2	1	1	1	0	0	1	1	1	1	0	0	1	1	1	16	14	#N/A	ATPase family associated with various cellular activities (AAA)
PB314BT03105_2	1	0	1	1	1	1	1	1	0	0	1	1	1	1	0	0	1	2	1	15	14	dihydrolipoamide dehydrogenase [EC:1.8.1.4]	Pyridine nucleotide-disulphide oxidoreductase, dimerisation domain
PB314BT03113_1	2	0	1	1	1	1	1	1	0	1	1	1	1	2	0	0	1	0	1	16	14	#N/A	SET domain
PB314BT03151_1	2	0	1	1	1	1	1	1	0	0	1	1	1	1	0	0	2	2	2	18	14	chargeE	Snf7
PB314BT03167_1	2	0	1	1	1	1	1	2	0	0	1	1	1	1	0	0	1	2	1	17	14	#N/A	Inorganic pyrophosphatase
PB314BT03186_1	1	0	1	1	1	1	1	1	0	0	1	1	1	1	0	0	1	3	1	16	14	#N/A	SNARE domain
PB314BT03221_1	1	0	1	2	1	1	1	1	0	0	1	3	2	1	0	0	2	5	1	23	14	#N/A	Leucine Rich repeat
PB314BT03249_1	2	0	2	1	1	2	1	1	0	0	1	3	2	2	0	0	2	4	2	26	14	#N/A	RNA 3'-terminal phosphate cyclase
PB314BT03259_1	5	0	1	1	1	1	1	1	0	0	1	1	2	1	0	0	1	1	1	19	14	large subunit ribosomal protein L13	Ribosomal protein L13
PB314BT03260_1	1	0	1	1	1	1	1	1	0	0	1	1	1	1	0	0	2	1	1	15	14	NADH dehydrogenase (ubiquinone) flavoprotein 2 [EC:1.6.5.3 1.6.99.3]	Thioredoxin-like [2Fe-2S] ferredoxin
PB314BT03261_1	2	0	2	2	2	1	2	1	0	0	1	1	2	1	0	0	1	1	1	20	14	lysyl-tRNA synthetase, class II [EC:6.1.1.6]	tRNA synthetases class II (D, K and N)
PB314BT03277_1	1	0	2	2	2	2	1	1	0	0	1	1	1	1	0	0	1	1	1	18	14	U5 snRNP protein, DIM1 family	Mitosis protein DIM1
PB314BT03308_1	3	0	1	1	1	1	1	2	0	0	1	2	1	1	0	0	2	1	2	20	14	#N/A	Protein kinase domain
PB314BT03339_1	1	0	1	1	1	1	1	1	0	1	1	1	1	1	0	0	1	0	1	14	14	#N/A	#N/A
PB314BT03359_1	1	0	1	0	2	1	1	1	0	1	1	2	1	1	0	0	2	2	1	18	14	#N/A	Oxidoreductase NAD-binding domain
PB314BT03373_1	1	0	1	1	1	1	1	1	0	0	1	2	1	1	0	0	1	3	1	17	14	#N/A	#N/A
PB314BT03379_1	3	0	1	1	3	2	1	4	0	1	2	1	1	1	0	0	1	0	1	23	14	#N/A	Magnesium transporter NIPA
PB314BT03389_1	1	0	2	1	1	2	1	1	0	0	2	1	1	2	0	0	2	1	1	19	14	3-methylcrotonyl-CoA carboxylase alpha subunit [EC:6.4.1.4]	Biotin carboxylase, N-terminal domain
PB314BT03405_1	1	0	1	1	1	1	1	2	0	0	1	1	1	1	0	0	1	2	1	16	14	sphinganine-1-phosphate aldolase [EC:4.1.2.27]	Pyridoxal-dependent decarboxylase conserved domain
PB314BT03439_1	1	0	1	1	1	1	1	3	0	0	1	1	1	1	0	0	1	2	1	17	14	#N/A	Peptide methionine sulfoxide reductase
PB314BT03460_1	1	0	1	1	1	1	1	1	0	0	1	1	1	1	0	0	1	1	1	14	14	26S proteasome regulatory subunit T4	ATPase family associated with various cellular activities (AAA)
PB314BT03466_1	1	0	1	1	1	1	1	1	0	0	1	1	1	1	0	0	1	2	1	15	14	#N/A	Iron-sulphur cluster biosynthesis
PB314BT03475_1	1	0	2	1	1	1	1	1	0	0	1	1	2	2	0	0	1	1	1	17	14	#N/A	#N/A
PB314BT03478_1	1	0	1	1	1	1	1	1	0	0	1	1	2	2	1	0	2	2	0	18	14	small subunit ribosomal protein S26e	Ribosomal protein S26e
PB314BT03492_1	1	0	1	1	1	1	1	1	0	1	1	0	1	2	0	0	1	1	2	16	14	#N/A	DNL zinc finger
PB314BT03494_1	1	0	1	1	1	1	1	1	0	0	1	1	1	1	1	0	1	1	0	14	14	large subunit ribosomal protein L17e	Ribosomal protein L22p/L17e
PB314BT03516_1	1	0	1	1	1	1	1	1	0	0	1	1	1	1	0	0	1	2	1	15	14	#N/A	Adenylate cyclase associated (CAP) C terminal
PB314BT03519_1	4	0	2	0	9	6	2	5	0	0	4	2	7	2	0	5	4	1	1	54	14	#N/A	FKBP12-rapamycin binding domain
PB314BT03539_1	1	0	2	0	2	3	1	2	0	0	2	1	2	2	0	1	1	3	1	24	14	#N/A	Putative GTPase activating protein for Arf
PB314BT03556_1	1	0	1	1	1	1	1	1	0	0	1	1	1	1	0	0	1	1	1	14	14	#N/A	#N/A
PB314BT03563_1	2	0	3	0	2	3	3	2	1	0	3	6	5	2	0	0	3	4	1	40	14	glutaminyl-tRNA synthetase [EC:6.1.1.18]	Glutaminyl-tRNA synthetase, non-specific RNA binding region part 2
PB314BT03577_1	1	0	1	1	1	1	1	1	0	2	2	2	1	2	0	0	1	4	0	21	14	#N/A	BRO1-like domain
PB314BT03578_1	2	0	1	1	1	2	1	1	0	2	1	1	1	1	0	0	1	0	1	17	14	NADH dehydrogenase (ubiquinone) Fe-S protein 7 [EC:1.6.5.3 1.6.99.3]	NADH ubiquinone oxidoreductase, 20 Kd subunit
PB314BT03588_1	2	0	2	1	4	1	2	1	0	0	2	1	1	4	0	0	1	1	1	24	14	#N/A	Alternative oxidase
PB314BT03602_1	1	0	1	1	1	1	1	1	0	1	1	1	1	1	0	0	1	2	0	15	14	20S proteasome subunit beta 2 [EC:3.4.25.1]	Proteasome subunit
PB314BT03610_1	1	0	1	1	2	2	1	1	0	0	1	1	1	1	0	0	1	1	1	16	14	20S proteasome subunit alpha 5 [EC:3.4.25.1]	Proteasome subunit
PB314BT03613_1	2	0	1	1	2	1	1	1	0	0	1	1	1	1	0	1	2	0	1	17	14	#N/A	2Fe-2S iron-sulfur cluster binding domain
PB314BT03621_1	1	0	1	1	1	1	1	2	0	0	1	1	3	1	0	1	1	2	0	18	14	#N/A	Clathrin adaptor complex small chain
PB314BT03629_1	1	0	1	1	1	1	1	1	0	0	1	1	2	1	0	0	2	2	1	17	14	#N/A	SNARE domain
PB314BT03659_1	1	0	2	2	1	3	3	0	2	0	2	2	3	3	0	0	1	1	2	28	14	#N/A	Cathepsin propeptide inhibitor domain (I29)
PB314BT03661_1	1	0	1	3	1	1	1	1	0	1	1	1	1	1	0	0	1	1	0	16	14	#N/A	Ubiquitin carboxyl-terminal hydrolase
PB314BT03675_1	1	0	1	1	1	2	1	1	0	0	1	1	1	1	0	0	1	1	1	15	14	#N/A	60s Acidic ribosomal protein
PB314BT03678_1	2	0	5	2	5	3	3	3	0	2	3	1	2	1	0	0	2	0	1	35	14	#N/A	Amino acid permease
PB314BT03680_1	3	0	1	1	1	1	1	1	0	0	1	2	2	1	0	0	1	4	1	21	14	#N/A	ATPase family associated with various cellular activities (AAA)
PB314BT03687_1	8	0	9	3	5	3	1	2	0	0	1	1	1	1	0	0	1	3	2	41	14	#N/A	Rad51
PB314BT03703_1	1	0	1	1	1	1	1	1	0	0	1	1	3	1	0	0	1	5	1	20	14	#N/A	CRAL/TRIO domain
PB314BT03715_1	1	0	1	1	1	1	1	1	0	0	1	1	1	1	0	0	1	1	1	14	14	#N/A	DnaJ domain
PB314BT03722_1	2	0	1	1	1	1	1	1	0	2	1	1	1	1	0	1	1	0	0	16	14	#N/A	BTG family
PB314BT03732_1	1	0	1	1	1	1	1	1	0	0	1	1	1	1	0	0	2	1	1	15	14	cytochrome c	Cytochrome c
PB314BT03734_1	1	0	1	1	1	1	1	1	0	0	1	1	1	1	0	0	2	1	1	15	14	cytochrome c	Cytochrome c
PB314BT03742_1	1	0	3	1	3	2	2	2	0	0	1	2	1	1	0	0	1	1	1	22	14	#N/A	FHA domain
PB314BT03758_1	3	0	3	2	2	4	2	2	0	0	2	1	2	3	0	0	2	1	3	32	14	#N/A	ThiF family
PB314BT03769_1	1	0	1	1	1	1	1	1	0	0	1	1	1	1	0	0	1	1	2	15	14	branched-chain amino acid aminotransferase [EC:2.6.1.42]	Amino-transferase class IV
PB314BT03809_1	6	0	10	1	11	4	2	5	0	0	3	3	6	4	0	0	3	3	2	63	14	DNA-directed RNA polymerase III subunit RPC2 [EC:2.7.7.6]	RNA polymerase Rpb2, domain 5
PB314BT03810_1	1	0	2	3	3	2	1	2	0	0	2	3	3	1	0	0	1	1	3	28	14	#N/A	Regulator of Vps4 activity in the MVB pathway
PB314BT03814_1	1	0	1	1	1	1	1	1	0	0	1	1	1	2	0	0	1	3	2	18	14	#N/A	Sodium/hydrogen exchanger family
PB314BT03821_1	2	0	1	1	2	2	2	2	0	0	1	1	1	2	0	0	1	1	1	20	14	#N/A	Protein of unknown function (DUF933)
PB314BT03845_1	5	0	5	1	6	4	2	4	0	1	3	2	6	3	0	0	3	3	0	48	14	#N/A	Helicase conserved C-terminal domain
PB314BT03855_1	1	0	3	1	3	2	2	2	0	0	1	2	1	1	0	0	1	1	1	22	14	#N/A	PH domain
PB314BT03867_1	1	0	3	1	3	2	2	2	0	0	1	2	1	1	0	0	1	1	1	22	14	#N/A	Inner membrane component of T3SS, cytoplasmic domain
PB314BT03882_1	1	0	1	1	2	1	1	1	0	0	1	1	1	1	0	0	1	2	1	16	14	vacuolar protein-sorting-associated protein 4	Vps4 C terminal oligomerisation domain
PB314BT03901_1	8	0	1	0	6	3	3	3	0	0	8	5	5	3	0	1	2	5	4	57	14	#N/A	Phospholipid-translocating ATPase N-terminal
PB314BT03905_1	1	0	1	1	1	1	1	1	0	0	1	1	1	1	0	0	1	2	2	16	14	#N/A	emp24/gp25L/p24 family/GOLD
PB314BT03915_1	1	0	1	1	1	1	1	1	0	0	1	1	1	1	0	0	3	1	1	16	14	#N/A	Protein kinase domain
PB314BT03916_1	1	0	1	1	1	1	1	2	0	0	2	1	2	2	1	0	1	1	0	18	14	#N/A	DnaJ central domain
PB314BT03952_1	3	0	2	2	3	2	2	3	0	0	2	1	2	2	0	0	3	1	1	29	14	acetyl-CoA synthetase [EC:6.2.1.1]	AMP-binding enzyme
PB314BT03971_1	1	0	1	1	1	1	1	1	0	0	1	1	1	1	0	0	1	1	2	15	14	#N/A	Protein of unknown function (DUF2838)
PB314BT03984_1	2	0	1	0	2	3	1	1	0	0	2	2	3	1	0	2	2	1	1	24	14	#N/A	#N/A
PB314BT03989_1	1	0	1	0	2	1	1	1	1	0	1	1	1	1	0	0	2	2	2	18	14	ATP-dependent DNA helicase 2 subunit 2	Ku70/Ku80 C-terminal arm
PB314BT03991_2	2	0	1	1	2	1	1	1	0	0	3	1	1	1	0	0	2	4	2	23	14	#N/A	CBS domain
PB314BT04017_1	3	0	1	1	3	2	1	4	0	1	2	1	1	1	0	0	1	0	1	23	14	#N/A	Magnesium transporter NIPA
PB314BT04038_1	1	0	1	0	1	1	1	1	1	1	1	0	2	1	0	0	1	2	1	16	14	#N/A	Protein tyrosine kinase
PB314BT04060_1	1	0	1	1	1	1	1	1	0	0	1	1	1	1	0	0	1	1	1	14	14	#N/A	CAF1 family ribonuclease
PB314BT04104_1	2	0	1	1	1	1	1	2	0	2	1	1	1	1	0	0	1	1	0	17	14	#N/A	#N/A
PB314BT04112_1	1	0	6	2	3	2	1	2	0	0	1	1	2	1	0	0	1	3	1	27	14	#N/A	Protein kinase domain
PB314BT04155_1	2	0	2	3	2	1	2	3	0	0	1	1	2	1	0	0	2	2	1	25	14	#N/A	Glycosyl hydrolase family 3 N terminal domain
PB314BT04156_1	1	0	1	1	1	1	1	1	0	0	2	1	1	1	1	0	1	0	1	15	14	large subunit ribosomal protein L21e	Ribosomal protein L21e
PB314BT04197_1	2	0	1	1	2	3	1	3	0	0	3	2	1	1	0	0	3	3	1	27	14	#N/A	Autophagy-related protein C terminal domain
PB314BT04227_1	1	0	1	1	1	1	1	1	0	1	1	1	1	1	0	0	1	1	0	14	14	#N/A	Prefoldin subunit
PB314BT04229_1	2	0	3	1	1	1	1	1	0	1	3	0	2	4	0	0	2	4	2	28	14	0	lactate/malate dehydrogenase, alpha/beta C-terminal domain
PB314BT04243_1	1	0	1	1	1	1	1	1	0	0	1	1	2	1	0	1	1	0	1	15	14	#N/A	Papain family cysteine protease
PB314BT04289_1	1	0	1	1	2	1	1	2	0	0	1	1	1	1	0	0	1	2	1	17	14	#N/A	FAD binding domain
PB314BT04306_1	1	0	1	1	1	1	1	1	0	0	1	1	1	1	0	0	1	1	1	14	14	#N/A	UNC-50 family
PB314BT04336_1	2	0	2	2	3	2	2	2	0	1	1	1	3	2	0	0	2	2	0	27	14	#N/A	Importin-beta N-terminal domain
PB314BT04350_1	1	0	1	0	1	1	1	1	1	0	1	1	1	1	0	0	1	2	1	15	14	#N/A	IBR domain, a half RING-finger domain
PB314BT04418_1	2	0	3	0	2	0	2	1	0	1	1	1	1	1	0	1	1	3	1	21	14	aspartate aminotransferase, cytoplasmic [EC:2.6.1.1]	Aminotransferase class I and II
PB314BT04432_1	1	0	1	1	1	1	1	1	0	0	1	1	1	1	0	0	1	2	1	15	14	#N/A	WD domain, G-beta repeat
PB314BT04434_1	2	0	2	2	4	4	3	2	0	1	2	2	3	2	0	0	2	3	0	34	14	#N/A	haloacid dehalogenase-like hydrolase
PB314BT04512_1	2	0	2	1	1	2	1	1	0	0	1	1	1	1	0	0	1	4	1	20	14	small subunit ribosomal protein S15e	Ribosomal protein S19
PB314BT04526_1	2	0	2	1	1	2	2	2	0	0	1	1	2	1	0	0	1	2	1	21	14	#N/A	PX domain
PB314BT04528_1	1	0	1	1	1	1	1	2	0	0	1	1	1	1	0	0	1	1	1	15	14	H/ACA ribonucleoprotein complex subunit 2	Ribosomal protein L7Ae/L30e/S12e/Gadd45 family
PB314BT04530_1	8	0	9	3	5	3	1	2	0	0	1	1	1	1	0	0	1	3	2	41	14	#N/A	Rad51
PB314BT04546_1	1	0	2	0	2	1	2	2	1	1	2	1	2	1	0	0	1	3	0	22	14	#N/A	short chain dehydrogenase
PB314BT04596_1	1	0	1	1	1	2	1	1	0	0	1	1	1	2	0	0	1	1	1	16	14	#N/A	Syntaxin
PB314BT04616_1	3	0	2	2	2	1	2	2	0	1	1	0	1	2	0	1	1	2	0	23	14	dUTP pyrophosphatase [EC:3.6.1.23]	dUTPase
PB314BT04639_1	3	0	5	1	6	2	4	4	0	0	4	2	1	1	0	0	3	4	1	41	14	#N/A	ABC transporter
PB314BT04643_1	1	0	1	2	1	2	1	1	0	1	1	2	1	1	0	0	2	0	1	18	14	protoporphyrinogen/coproporphyrinogen III oxidase [EC:1.3.3.4 1.3.3.15]	Flavin containing amine oxidoreductase
PB314BT04658_1	1	0	1	1	1	1	1	1	0	0	1	2	1	3	0	0	1	1	1	17	14	#N/A	Adaptin N terminal region
PB314BT04669_1	1	0	6	2	3	2	1	2	0	0	1	1	2	1	0	0	1	3	1	27	14	#N/A	Protein kinase domain
PB314BT04683_1	2	0	1	1	1	1	1	1	0	0	1	1	1	1	3	0	1	2	0	18	14	large subunit ribosomal protein L3e	Ribosomal protein L3
PB314BT04701_1	2	0	1	1	1	1	1	1	0	1	1	0	1	1	0	0	1	3	2	18	14	#N/A	Rab-GTPase-TBC domain
PB314BT04722_1	1	0	1	2	1	1	1	3	0	1	1	0	1	1	0	0	1	1	1	17	14	DNA-directed RNA polymerases I, II, and III subunit RPABC2	RNA polymerase Rpb6
PB314BT04723_1	1	0	1	1	1	1	1	1	0	0	1	1	2	1	0	0	3	2	1	18	14	pyruvate dehydrogenase E1 component beta subunit [EC:1.2.4.1]	Transketolase, pyrimidine binding domain
PB314BT04764_1	1	0	1	1	1	1	1	2	0	0	2	1	2	1	0	0	1	2	2	19	14	#N/A	Cofilin/tropomyosin-type actin-binding protein
PB314BT04769_1	1	0	1	1	1	1	1	1	0	0	1	1	2	1	0	0	2	1	1	16	14	#N/A	KH domain
PB314BT04780_1	1	0	1	1	1	1	1	1	0	0	2	1	2	1	0	0	1	2	2	18	14	#N/A	SBF-like CPA transporter family (DUF4137)
PB314BT04805_1	1	0	2	1	1	1	2	3	0	0	1	0	1	2	0	1	1	1	1	19	14	#N/A	Protein of unknown function (DUF3228)
PB314BT04867_1	1	0	1	1	1	1	1	1	1	0	1	1	1	1	0	0	0	1	1	14	14	#N/A	Isochorismatase family
PB314BT04869_1	1	0	1	1	1	1	1	1	0	0	1	1	1	1	0	0	1	1	1	14	14	#N/A	MIR domain
PB314BT04881_1	2	0	2	2	4	4	3	2	0	1	2	2	3	2	0	0	2	3	0	34	14	#N/A	haloacid dehalogenase-like hydrolase
PB314BT04884_1	1	0	2	1	3	3	1	1	0	0	1	1	1	1	0	2	1	0	1	20	14	glutamyl-tRNA synthetase [EC:6.1.1.17]	tRNA synthetases class I (E and Q), catalytic domain
PB314BT04885_1	2	0	1	2	1	1	1	1	0	0	1	1	2	1	0	0	1	1	1	17	14	#N/A	TCP-1/cpn60 chaperonin family
PB314BT04895_1	1	0	1	1	1	1	1	1	0	1	1	1	1	1	0	0	1	2	0	15	14	#N/A	Ubiquitin-conjugating enzyme
PB314BT04917_1	2	0	1	2	1	1	1	1	0	1	1	1	1	1	0	0	1	0	1	16	14	#N/A	DDRGK domain
PB314BT04920_1	1	0	2	2	1	1	1	1	0	0	1	1	1	1	0	0	1	1	1	16	14	#N/A	Hus1-like protein
PB314BT04923_1	1	0	1	1	1	1	1	2	0	0	1	2	1	1	1	0	1	0	1	16	14	small subunit ribosomal protein S13e	Ribosomal protein S15
PB314BT04948_1	1	0	1	0	1	2	1	1	0	0	1	2	1	3	0	1	3	7	4	29	14	#N/A	ABC transporter
PB314BT05006_1	1	0	1	1	1	1	1	1	0	0	1	0	1	1	1	0	1	1	1	14	14	phosphomannomutase [EC:5.4.2.8]	Eukaryotic phosphomannomutase
PB314BT05010_1	1	0	1	0	1	1	1	1	1	1	1	0	1	1	0	0	1	1	2	15	14	anaphase-promoting complex subunit 3	Tetratricopeptide repeat
PB314BT05030_1	2	0	1	0	1	1	1	1	1	0	1	1	1	1	0	0	1	2	3	18	14	#N/A	GrpE
PB314BT05041_1	1	0	1	0	2	2	1	1	0	1	1	1	1	1	0	0	2	1	1	17	14	#N/A	Glycine cleavage T-protein C-terminal barrel domain
PB314BT05043_1	2	0	2	1	2	1	1	1	0	0	1	1	1	1	0	0	2	2	1	19	14	#N/A	Mitochondrial carrier protein
PB314BT05095_1	2	0	5	1	2	3	2	3	0	2	1	1	4	1	0	0	2	1	0	30	14	#N/A	Vacuolar protein sorting-associated protein 26
PB314BT05101_1	1	0	1	1	2	1	1	2	0	0	1	1	1	2	0	0	1	2	1	18	14	#N/A	Ras family
PB314BT05113_1	1	0	1	1	1	1	1	1	0	0	1	2	1	1	0	0	1	2	1	16	14	chargeE	Snf7
PB314BT05121_1	1	0	1	1	1	1	1	1	0	0	1	1	1	1	0	0	1	3	1	16	14	#N/A	Fatty acid desaturase
PB314BT05146_1	1	0	1	1	1	1	1	6	0	0	1	1	1	1	0	0	2	2	1	21	14	#N/A	#N/A
PB314BT05180_1	2	0	1	1	1	1	1	1	0	0	1	1	1	1	0	0	1	1	1	15	14	#N/A	Thioredoxin
PB314BT05182_1	1	0	2	1	3	3	1	2	0	0	3	2	2	2	0	0	5	2	1	30	14	pleiotropic regulator 1	WD domain, G-beta repeat
PB314BT05213_1	1	0	1	1	1	2	1	1	0	0	1	1	1	1	0	0	1	1	1	15	14	#N/A	Polypeptide deformylase
PB314BT05217_1	1	0	1	1	1	1	1	2	0	0	1	2	1	1	0	0	1	1	1	16	14	3-oxoacyl-[acyl-carrier-protein] synthase II [EC:2.3.1.179]	Beta-ketoacyl synthase, C-terminal domain
PB314BT05273_1	2	0	1	1	1	1	1	1	0	0	1	1	2	1	0	0	1	2	1	17	14	#N/A	RNA recognition motif. (a.k.a. RRM, RBD, or RNP domain)
PB314BT05287_2	1	0	1	2	1	1	1	2	0	0	1	1	1	1	0	0	1	1	2	17	14	#N/A	Glucosidase II beta subunit-like
PB314BT05314_1	1	0	1	1	2	1	1	1	0	0	1	1	1	1	0	0	1	1	1	15	14	long-chain acyl-CoA synthetase [EC:6.2.1.3]	AMP-binding enzyme
PB314BT05352_1	3	0	1	1	1	1	1	3	0	0	1	1	2	2	0	0	1	1	1	20	14	#N/A	Gelsolin repeat
PB314BT05353_1	1	0	1	1	1	1	1	2	0	0	2	1	1	1	0	0	1	1	1	16	14	#N/A	Radical SAM superfamily
PB314BT05356_1	1	0	1	0	2	2	1	2	1	0	1	2	1	1	0	0	1	1	2	19	14	#N/A	Autophagy protein Apg9
PB314BT05372_1	1	0	1	0	2	2	1	1	3	2	3	0	2	1	0	0	3	1	1	24	14	#N/A	16S rRNA methyltransferase RsmB/F
PB314BT05398_1	1	0	1	1	2	1	1	1	0	0	1	1	1	1	0	0	1	1	1	15	14	F-type H+-transporting ATPase subunit delta	ATP synthase, Delta/Epsilon chain, beta-sandwich domain
PB314BT05407_1	1	0	1	2	1	2	1	1	0	1	2	0	1	1	0	0	1	1	2	18	14	alpha 1,3-glucosidase [EC:3.2.1.84]	Galactose mutarotase-like
PB314BT05424_1	1	0	1	1	1	1	1	1	0	0	1	1	2	1	0	0	1	2	1	16	14	ubiquinol-cytochrome c reductase iron-sulfur subunit [EC:1.10.2.2]	Rieske [2Fe-2S] domain
PB314BT05427_1	3	0	1	0	1	2	3	2	0	0	1	1	1	0	1	1	1	1	1	20	14	pyruvate kinase [EC:2.7.1.40]	Pyruvate kinase, barrel domain
PB314BT05440_1	2	0	1	2	2	1	3	3	0	2	1	1	1	1	0	0	2	0	2	24	14	asparaginyl-tRNA synthetase [EC:6.1.1.22]	tRNA synthetases class II (D, K and N)
PB314BT05448_1	1	0	1	1	1	1	1	2	0	0	1	1	1	1	0	0	1	2	1	16	14	chargeE	Snf7
PB314BT05486_1	2	0	1	1	1	1	1	1	0	0	1	1	1	1	0	0	1	4	1	18	14	#N/A	Protein kinase domain
PB314BT05502_1	1	0	2	1	2	1	1	1	0	0	1	1	1	1	0	1	1	0	2	17	14	#N/A	PUB domain
PB314BT05509_1	1	0	1	1	1	1	1	2	0	0	1	2	1	1	0	0	2	2	1	18	14	porphobilinogen synthase [EC:4.2.1.24]	Delta-aminolevulinic acid dehydratase
PB314BT05520_1	1	0	1	1	1	1	1	1	0	0	1	1	1	1	0	0	1	1	1	14	14	#N/A	TCP-1/cpn60 chaperonin family
PB314BT05531_1	1	0	4	1	3	3	2	3	0	1	5	4	6	3	0	0	1	0	2	39	14	#N/A	ABC transporter
PB314BT05532_1	1	0	4	1	3	3	2	3	0	1	5	4	6	3	0	0	1	0	2	39	14	#N/A	ABC transporter
PB314BT05535_1	2	0	1	1	1	1	1	1	0	0	1	1	1	1	0	0	1	1	1	15	14	#N/A	zf-MYND-like zinc finger, mRNA-binding
PB314BT05610_1	1	0	1	1	1	1	1	1	0	1	1	1	1	1	0	0	1	1	0	14	14	large subunit ribosomal protein L26e	Ribosomal proteins L26 eukaryotic, L24P archaeal
PB314BT05614_1	2	0	1	3	3	4	2	4	0	1	3	0	6	3	0	0	2	27	1	62	14	#N/A	Solute carrier family 12
PB314BT05628_2	4	0	2	2	2	3	2	3	0	1	2	0	2	2	0	0	2	2	1	30	14	#N/A	SET domain
PB314BT05636_1	1	0	4	1	3	3	2	3	0	1	5	4	6	3	0	0	1	0	2	39	14	#N/A	ABC transporter
PB314BT05672_1	1	0	1	0	1	1	1	1	0	1	1	1	1	2	0	0	1	2	1	16	14	#N/A	Phosphoribosyl transferase domain
PB314BT05679_1	1	0	2	1	4	2	1	1	0	1	1	0	2	1	0	0	2	8	1	28	14	#N/A	WD domain, G-beta repeat
PB314BT05727_1	1	0	1	1	2	1	1	2	0	2	1	1	2	1	0	0	1	0	2	19	14	#N/A	ROK family
PB314BT05729_1	1	0	3	1	2	3	2	3	0	0	3	3	2	2	0	0	1	3	2	31	14	serine palmitoyltransferase [EC:2.3.1.50]	Aminotransferase class I and II
PB314BT05730_1	8	0	4	0	7	4	7	4	0	1	6	10	5	1	0	0	8	6	2	73	14	#N/A	Myosin head (motor domain)
PB314BT05737_1	1	0	3	1	3	2	2	2	0	0	1	2	1	1	0	0	1	1	1	22	14	#N/A	FHA domain
PB314BT05760_1	1	0	1	0	1	1	1	2	0	1	1	1	1	1	0	0	1	1	1	15	14	#N/A	Helicase conserved C-terminal domain
PB314BT05787_1	1	0	1	1	1	1	1	1	0	0	1	1	1	1	0	0	1	1	1	14	14	#N/A	#N/A
PB314BT05801_1	2	0	1	2	2	2	1	1	0	0	3	2	2	1	0	1	1	1	0	22	14	#N/A	CASP C terminal
PB314BT05803_1	1	0	1	1	1	1	1	1	0	0	1	1	1	1	0	0	1	2	1	15	14	#N/A	Regulated-SNARE-like domain
PB314BT05808_1	2	0	1	1	1	1	1	1	0	0	3	0	2	2	1	0	1	2	1	20	14	fructose-bisphosphate aldolase, class I [EC:4.1.2.13]	Fructose-bisphosphate aldolase class-I
PB314BT05815_1	2	0	1	1	1	1	1	1	0	0	1	1	4	2	0	0	2	2	1	21	14	#N/A	Acyl-CoA dehydrogenase, C-terminal domain
PB314BT05852_1	1	0	1	1	1	1	1	1	0	1	1	2	2	1	0	0	1	0	1	16	14	large subunit ribosomal protein L3	Ribosomal protein L3
PB314BT05911_1	1	0	3	1	2	4	1	3	0	0	1	1	2	8	0	0	1	1	1	30	14	#N/A	Ribosomal L28e protein family
PB314BT05912_1	1	0	1	1	1	1	1	1	0	0	1	1	1	1	1	0	1	1	0	14	14	small subunit ribosomal protein S3Ae	Ribosomal S3Ae family
PB314BT05914_1	1	0	1	1	1	1	1	3	0	1	1	1	1	1	0	0	1	1	0	16	14	DNA-directed RNA polymerase II subunit RPB4	RNA polymerase Rpb4
PB314BT05939_1	1	0	1	1	1	1	1	1	1	0	1	1	1	1	0	0	1	1	0	14	14	#N/A	TIP49 C-terminus
PB314BT05940_1	1	0	1	1	1	1	1	1	0	0	1	1	1	1	1	0	1	1	0	14	14	large subunit ribosomal protein L13e	Ribosomal protein L13e
PB314BT05943_1	1	0	1	1	1	1	1	1	1	0	1	1	1	1	0	0	2	1	0	15	14	#N/A	Putative GTPase activating protein for Arf
PB314BT05948_1	2	0	1	1	2	1	1	1	0	0	1	2	1	1	0	0	2	1	1	18	14	#N/A	Telomere recombination
PB314BT05954_1	1	0	1	1	1	1	1	1	0	0	1	1	1	1	0	0	1	2	1	15	14	#N/A	HEAT repeats
PB314BT05967_1	2	0	1	1	1	1	1	1	0	0	1	1	1	1	0	0	1	1	1	15	14	#N/A	DJ-1/PfpI family
PB314BT05987_1	1	0	1	1	1	1	1	2	0	0	2	1	2	2	1	0	1	1	0	18	14	#N/A	DnaJ C terminal domain
PB314BT06044_1	1	0	1	1	1	1	1	1	0	0	1	1	1	1	0	0	1	1	1	14	14	#N/A	Ras family
PB314BT06068_1	1	0	1	1	1	1	1	2	0	0	1	1	1	1	0	0	1	3	1	17	14	S-phase kinase-associated protein 1	Skp1 family, tetramerisation domain
PB314BT06073_1	2	0	1	1	1	1	1	1	0	1	1	1	1	1	0	0	1	0	1	15	14	#N/A	RNA recognition motif. (a.k.a. RRM, RBD, or RNP domain)
PB314BT06087_1	1	0	1	1	1	1	1	5	0	0	2	1	1	1	0	0	1	3	1	21	14	#N/A	Nicotinate phosphoribosyltransferase (NAPRTase) family
PB314BT06114_1	1	0	2	2	4	3	1	1	0	0	2	1	2	2	0	0	2	1	1	25	14	#N/A	#N/A
PB314BT06172_1	1	0	1	1	1	1	1	1	0	0	2	1	2	2	0	0	1	2	1	18	14	#N/A	Metallopeptidase family M24
PB314BT06189_1	1	0	1	2	2	2	1	1	0	2	1	0	1	2	0	0	2	2	1	21	14	ATP-dependent DNA helicase 2 subunit 1	SAP domain
PB314BT06192_1	1	0	0	3	1	2	1	4	0	0	1	1	1	1	0	2	3	3	1	25	14	#N/A	ENTH domain
PB314BT06233_1	1	0	1	1	1	1	1	1	0	0	1	1	1	2	1	0	1	0	2	16	14	F-type H+-transporting ATPase subunit gamma	ATP synthase
PB314BT06265_1	1	0	2	1	1	1	1	1	0	0	1	1	1	1	0	0	1	1	1	15	14	#N/A	ADP-ribosylation factor family
PB314BT06308_1	1	0	1	1	1	2	1	0	0	0	1	1	1	1	2	0	1	1	1	16	14	small subunit ribosomal protein S18e	Ribosomal protein S13/S18
PB314BT06346_1	2	0	1	2	1	1	1	1	0	0	1	1	1	1	0	0	1	3	1	18	14	serine/threonine-protein kinase Chk2 [EC:2.7.11.1]	FHA domain
PB314BT06361_1	2	0	1	2	1	1	1	2	0	1	1	0	1	1	0	0	1	4	1	20	14	#N/A	RNA recognition motif. (a.k.a. RRM, RBD, or RNP domain)
PB314BT06369_1	1	0	1	2	2	1	1	1	0	0	1	1	1	1	0	0	2	2	4	21	14	#N/A	MFS/sugar transport protein
PB314BT06400_1	1	0	2	1	1	1	1	1	0	0	1	1	1	1	0	0	1	1	1	15	14	#N/A	Calcineurin-like phosphoesterase superfamily domain
PB314BT06422_1	1	0	2	1	1	1	1	1	0	0	1	0	1	1	0	1	1	1	1	15	14	nuclear pore complex protein Nup62	Nsp1-like C-terminal region
PB314BT06437_1	1	0	2	1	1	1	2	1	0	1	1	1	1	2	0	0	1	0	1	17	14	#N/A	TB2/DP1, HVA22 family
PB314BT06439_1	1	0	1	1	1	1	1	1	0	0	1	1	1	1	0	0	1	1	1	14	14	#N/A	Ribosomal protein S8e
PB314BT06503_1	1	0	2	1	1	1	1	3	2	0	2	0	1	1	0	0	1	2	1	20	14	116 kDa U5 small nuclear ribonucleoprotein component	Elongation factor G, domain IV
PB314BT06504_1	1	0	1	1	1	1	1	1	0	0	1	1	1	1	0	1	1	3	0	16	14	#N/A	Vacuolar protein sorting-associated protein 26
PB314BT06529_1	1	0	1	1	2	2	1	1	0	1	1	1	1	1	0	0	1	0	1	16	14	#N/A	ENTH domain
PB314BT06583_1	2	0	1	1	1	3	1	1	0	1	2	0	3	1	0	0	1	2	3	23	14	#N/A	Histidine phosphatase superfamily (branch 2)
PB314BT06613_1	4	0	1	2	1	1	1	1	0	0	1	1	1	1	0	1	1	0	1	18	14	#N/A	Rhomboid family
PB314BT06614_1	1	0	2	2	2	2	1	1	0	0	2	1	1	2	0	0	1	1	1	20	14	#N/A	Acetyl-coenzyme A transporter 1
PB314BT06638_1	1	0	1	1	2	2	1	0	0	2	2	2	2	3	0	0	1	1	1	22	14	#N/A	Zinc finger, C3HC4 type (RING finger)
PB314BT06641_1	1	0	1	0	1	1	1	1	0	0	1	1	1	1	0	1	1	2	1	15	14	#N/A	Clathrin adaptor complex small chain
PB314BT06689_1	1	0	1	1	1	1	1	1	0	0	1	1	1	1	0	0	1	1	1	14	14	#N/A	Bromodomain
PB314BT06706_1	1	0	1	1	1	1	1	1	0	0	1	1	1	1	0	0	1	3	1	16	14	V-type H+-transporting ATPase subunit d	ATP synthase (C/AC39) subunit
PB314BT06737_1	2	0	1	1	1	1	1	1	0	0	1	1	1	1	0	0	1	2	1	16	14	protein transport protein SEC61 subunit alpha	SecY translocase
PB314BT06761_1	1	0	1	1	1	1	1	1	0	0	1	1	1	1	0	0	1	1	1	14	14	V-type H+-transporting ATPase subunit E	ATP synthase (E/31 kDa) subunit
PB314BT06767_1	6	0	10	1	11	4	2	5	0	0	3	3	6	4	0	0	3	3	2	63	14	DNA-directed RNA polymerase II subunit RPB2 [EC:2.7.7.6]	RNA polymerase Rpb2, domain 6
PB314BT06773_1	1	0	1	2	1	2	1	1	0	1	1	0	2	1	0	0	2	2	1	19	14	#N/A	WD domain, G-beta repeat
PB314BT06787_1	1	0	1	1	1	1	1	1	0	1	1	0	2	2	0	0	1	1	1	16	14	#N/A	short chain dehydrogenase
PB314BT06804_1	1	0	1	1	1	1	1	1	0	0	1	1	1	1	0	0	1	1	1	14	14	#N/A	Calreticulin family
PB314BT06812_1	1	0	2	1	1	1	1	1	0	1	1	1	1	1	0	0	1	0	1	15	14	#N/A	Thioredoxin
PB314BT06841_1	1	0	1	1	1	1	1	1	0	0	1	1	1	1	0	1	1	0	1	14	14	#N/A	Mitochondrial carrier protein
PB314BT06842_1	2	0	1	1	1	1	1	1	0	0	2	3	1	1	0	0	1	1	1	18	14	phosphoglycerate kinase [EC:2.7.2.3]	Phosphoglycerate kinase
PB314BT06865_1	8	0	1	0	6	3	3	3	0	0	8	5	5	3	0	1	2	5	4	57	14	#N/A	Phospholipid-translocating ATPase N-terminal
PB314BT06866_1	1	0	1	1	1	1	1	1	0	0	1	1	2	1	0	0	1	1	1	15	14	#N/A	Initiation factor eIF2 gamma, C terminal
PB314BT06901_1	1	0	1	0	1	1	1	2	0	0	2	1	2	1	0	1	2	1	1	18	14	#N/A	Vacuolar-sorting protein 54, of GARP complex
PB314BT06930_1	1	0	1	1	1	1	1	2	1	0	1	1	1	2	0	0	1	1	0	16	14	protein CWC15	Cwf15/Cwc15 cell cycle control protein
PB314BT06951_1	2	0	2	3	4	3	3	3	0	1	4	1	3	4	0	0	3	2	0	38	14	enolase [EC:4.2.1.11]	Enolase, N-terminal domain
PB314BT06963_1	1	0	1	1	1	2	1	1	0	0	1	1	1	1	0	0	1	1	1	15	14	#N/A	YIF1
PB314BT06975_1	1	0	1	1	1	1	1	1	0	0	1	2	1	2	0	0	1	1	1	16	14	#N/A	UBX domain
PB314BT06989_1	2	0	1	2	2	1	2	1	0	0	1	2	1	1	0	0	1	1	1	19	14	#N/A	Cysteine dioxygenase type I
PB314BT06990_1	2	0	2	2	3	3	2	3	1	0	2	2	2	1	0	0	2	1	0	28	14	#N/A	Protein kinase domain
PB314BT06994_1	8	0	4	0	7	4	7	4	0	1	6	10	5	1	0	0	8	6	2	73	14	#N/A	WW domain
PB314BT07020_1	3	0	3	2	2	4	2	2	0	0	2	1	2	3	0	0	2	1	3	32	14	#N/A	Ubiquitin fold domain
PB314BT07024_1	2	0	1	1	1	1	1	1	0	0	1	1	2	2	0	0	1	1	1	17	14	#N/A	EF-hand domain pair
PB314BT07026_1	1	0	1	2	1	1	1	1	0	1	1	1	1	0	0	0	1	1	1	15	14	#N/A	Asparagine synthase
PB314BT07029_1	1	0	1	1	1	1	1	2	0	0	1	1	2	1	0	0	1	2	1	17	14	#N/A	GDP dissociation inhibitor
PB314BT07066_1	1	0	1	1	1	1	1	2	0	0	1	1	1	1	0	0	1	3	1	17	14	#N/A	Protein of unknown function (DUF1394)
PB314BT07074_1	1	0	1	2	1	1	1	2	0	0	1	1	1	1	0	0	1	3	1	18	14	#N/A	Serine-threonine protein phosphatase N-terminal domain
PB314BT07084_1	1	0	2	2	1	1	1	1	0	0	1	1	1	1	0	0	1	3	3	20	14	#N/A	Rab-GTPase-TBC domain
PB314BT07098_1	1	0	1	1	1	1	1	1	0	0	1	1	1	1	1	0	1	2	0	15	14	small subunit ribosomal protein S25e	S25 ribosomal protein
PB314BT07100_1	3	0	1	1	3	2	1	4	0	1	2	1	1	1	0	0	1	0	1	23	14	#N/A	Magnesium transporter NIPA
PB314BT07106_1	2	0	1	1	1	1	2	2	0	0	1	1	1	1	0	0	1	1	1	17	14	ribose-phosphate pyrophosphokinase [EC:2.7.6.1]	N-terminal domain of ribose phosphate pyrophosphokinase
PB314BT07135_1	1	0	1	1	1	1	1	2	0	0	1	4	2	1	0	0	1	1	1	19	14	chargeB	Snf7
PB314BT07136_1	1	0	2	1	2	1	1	1	0	0	1	1	1	1	0	0	1	1	1	16	14	#N/A	Cell differentiation family, Rcd1-like
PB314BT07142_1	2	0	1	1	1	1	1	1	0	0	2	1	1	1	0	0	1	1	1	16	14	26S proteasome regulatory subunit N3	Proteasome regulatory subunit C-terminal
PB314BT07148_1	3	0	2	4	2	4	1	2	0	2	2	1	5	1	0	0	3	0	4	36	14	xanthine dehydrogenase/oxidase [EC:1.17.1.4 1.17.3.2]	Molybdopterin-binding domain of aldehyde dehydrogenase
PB314BT07150_1	1	0	1	1	1	1	1	1	0	1	1	1	1	2	0	0	1	0	1	15	14	#N/A	Sjogren's syndrome/scleroderma autoantigen 1 (Autoantigen p27)
PB314BT07154_1	1	0	1	1	1	1	1	1	0	0	1	1	1	1	0	0	2	1	1	15	14	#N/A	eRF1 domain 3
PB314BT07158_1	2	0	1	0	1	2	1	1	1	0	1	1	1	1	0	0	1	3	2	19	14	#N/A	SIT4 phosphatase-associated protein
PB314BT07180_1	1	0	1	1	1	1	1	1	0	1	1	1	1	1	0	0	1	0	2	15	14	#N/A	PITH domain
PB314BT07193_1	1	0	2	1	1	1	1	1	0	0	1	1	1	1	0	0	2	1	1	16	14	20S proteasome subunit alpha 3 [EC:3.4.25.1]	Proteasome subunit
PB314BT07204_1	2	0	6	1	1	1	1	1	0	0	1	1	1	1	0	0	1	1	1	20	14	#N/A	Domain of unknown function (DUF814)
PB314BT07216_1	1	0	1	1	1	1	1	1	0	1	1	1	1	1	0	0	1	0	1	14	14	#N/A	Spt4/RpoE2 zinc finger
PB314BT07217_1	1	0	1	1	1	1	1	1	0	0	1	1	1	1	0	0	1	1	1	14	14	#N/A	Lipase (class 3)
PB314BT07218_1	1	0	1	1	1	1	1	1	0	0	1	1	1	1	0	0	1	1	1	14	14	#N/A	Pam16
PB314BT07219_1	1	0	1	1	1	1	1	1	0	0	1	1	2	1	0	0	2	2	1	17	14	#N/A	PH domain
PB314BT07220_1	1	0	3	1	2	3	2	3	0	0	3	3	2	2	0	0	1	3	2	31	14	serine palmitoyltransferase [EC:2.3.1.50]	Aminotransferase class I and II
PB314BT07243_1	1	0	1	1	1	2	1	1	0	0	1	1	1	2	0	0	1	1	1	16	14	#N/A	SNARE domain
PB314BT07245_1	2	0	1	1	1	1	1	1	0	0	2	2	1	2	0	0	1	3	1	20	14	#N/A	Peptidase family M13
PB314BT07265_1	1	0	1	2	2	2	1	2	0	0	2	2	1	2	0	1	1	0	1	21	14	#N/A	Pyridine nucleotide-disulphide oxidoreductase
PB314BT07271_1	1	0	1	1	1	1	1	1	0	0	1	2	1	1	0	0	1	1	1	15	14	#N/A	SGF29 tudor-like domain
PB314BT07296_1	1	0	1	0	1	1	1	1	4	0	2	1	1	0	0	1	1	5	1	22	14	#N/A	PH domain
PB314BT07311_1	1	0	2	1	1	1	1	1	0	0	1	1	1	1	0	0	1	1	1	15	14	#N/A	TCP-1/cpn60 chaperonin family
PB314BT07322_1	1	0	1	1	1	1	1	1	0	1	1	1	1	1	0	0	2	1	0	15	14	cullin 1	Cullin family
PB314BT07366_1	2	0	3	0	2	2	1	1	0	1	1	1	1	1	0	0	1	2	1	20	14	#N/A	Pyridine nucleotide-disulphide oxidoreductase
PB314BT07392_1	1	0	1	1	1	1	1	1	0	0	1	1	1	1	0	0	1	1	1	14	14	large subunit ribosomal protein L20	Ribosomal protein L20
PB314BT07395_1	1	0	1	2	1	1	1	1	0	0	1	1	1	1	0	0	2	2	1	17	14	cysteinyl-tRNA synthetase [EC:6.1.1.16]	tRNA synthetases class I (C) catalytic domain
PB314BT07407_1	1	0	1	1	1	1	1	1	0	0	1	1	1	2	0	0	2	2	1	17	14	0	tRNA synthetases class I (M)
PB314BT07508_1	1	0	1	1	1	1	1	1	0	0	1	1	1	1	0	0	1	1	1	14	14	#N/A	Protein of unknown function (DUF1681)
PB314BT07546_1	2	0	1	0	3	2	3	1	0	0	2	1	2	1	2	0	1	3	1	25	14	transketolase [EC:2.2.1.1]	Transketolase, pyrimidine binding domain
PB314BT07564_1	1	0	1	1	1	1	1	1	0	1	1	1	1	1	0	0	1	0	1	14	14	large subunit ribosomal protein L11	Ribosomal protein L11, RNA binding domain
PB314BT07572_1	1	0	1	1	2	2	1	1	0	1	1	1	1	1	0	0	1	0	1	16	14	#N/A	ENTH domain
PB314BT07589_1	1	0	1	3	1	2	1	2	0	0	1	1	2	1	0	0	1	4	1	22	14	#N/A	Peptidase M16 inactive domain
PB314BT07600_1	1	0	4	2	1	2	2	2	0	1	1	0	2	1	0	1	2	1	0	23	14	#N/A	PUL domain
PB314BT07608_1	2	0	2	0	2	3	1	1	0	2	1	2	3	3	0	2	1	0	1	26	14	adenylate cyclase [EC:4.6.1.1]	Regulator of G protein signaling domain
PB314BT07624_1	1	0	1	1	1	1	1	1	0	0	1	1	1	1	1	0	1	1	0	14	14	#N/A	Thioesterase superfamily
PB314BT07629_1	2	0	2	3	1	1	1	2	0	0	2	1	1	1	0	0	1	1	1	20	14	protein transport protein SEC23	Sec23/Sec24 trunk domain
PB314BT07637_1	1	0	1	2	1	1	1	1	0	0	2	2	1	1	0	0	1	1	1	17	14	kynurenine 3-monooxygenase [EC:1.14.13.9]	FAD binding domain
PB314BT07659_1	3	0	1	1	1	1	1	2	0	0	1	1	1	1	2	0	1	1	0	18	14	large subunit ribosomal protein L4e	60S ribosomal protein L4 C-terminal domain
PB314BT07684_1	1	0	1	1	1	2	1	1	0	1	1	2	2	1	0	0	1	0	1	17	14	#N/A	WD domain, G-beta repeat
PB314BT07691_1	4	0	1	1	2	2	1	4	0	0	2	2	2	4	0	0	1	2	1	29	14	ATP-dependent RNA helicase UAP56/SUB2 [EC:3.6.4.13]	Helicase conserved C-terminal domain
PB314BT07723_1	3	0	2	1	1	1	1	3	0	0	2	1	1	2	0	0	2	4	1	25	14	#N/A	XPC-binding domain
PB314BT07742_1	1	0	1	1	1	1	1	1	0	0	1	2	1	2	0	0	1	2	2	18	14	#N/A	Cyclophilin type peptidyl-prolyl cis-trans isomerase/CLD
PB314BT07743_1	1	0	1	1	1	1	1	1	0	0	2	1	1	1	0	0	1	1	1	15	14	#N/A	50S ribosome-binding GTPase
PB314BT07798_1	1	0	1	1	1	1	1	2	0	0	2	1	1	1	0	0	1	1	2	17	14	#N/A	TPR repeat
PB314BT07809_1	3	0	1	1	3	2	1	4	0	1	2	1	1	1	0	0	1	0	1	23	14	#N/A	Magnesium transporter NIPA
PB314BT07840_1	1	0	1	1	1	1	1	1	0	0	1	1	1	1	0	0	1	1	1	14	14	#N/A	Lipase (class 3)
PB314BT07891_1	1	0	2	2	1	3	3	0	2	0	2	2	3	3	0	0	1	1	2	28	14	#N/A	Papain family cysteine protease
PB314BT07894_1	1	0	1	1	1	1	1	1	0	0	1	1	1	1	0	0	1	2	1	15	14	#N/A	Sec1 family
PB314BT07902_1	2	0	1	1	1	1	1	1	0	0	1	1	1	1	2	0	1	0	1	16	14	small subunit ribosomal protein S10e	Plectin/S10 domain
PB314BT07915_1	3	0	2	0	3	2	2	2	0	0	3	2	2	1	0	1	1	2	1	27	14	#N/A	Tetrapyrrole (Corrin/Porphyrin) Methylases
PB314BT07930_1	1	1	1	1	1	2	1	1	0	0	2	0	1	1	0	0	1	1	1	16	14	#N/A	Glycosyl transferase family 4
PB314BT07950_1	3	0	1	0	3	3	1	2	0	2	2	1	3	2	0	0	1	6	1	31	14	#N/A	Rab-GTPase-TBC domain
PB314BT07968_1	2	0	2	0	4	0	2	3	1	1	3	2	2	2	0	0	2	1	1	28	14	#N/A	Domain of unknown function DUF59
PB314BT07975_1	2	0	1	1	1	2	3	2	0	1	1	1	3	1	0	0	1	1	0	21	14	#N/A	Translation-initiation factor 2
PB314BT07986_1	1	0	1	1	1	1	1	1	0	0	1	1	1	1	0	0	1	1	1	14	14	#N/A	Glycosyl transferase family 2
PB314BT08008_1	1	0	6	2	3	2	1	2	0	0	1	1	2	1	0	0	1	3	1	27	14	#N/A	Protein kinase domain
PB314BT08013_1	1	0	1	2	1	1	1	1	0	0	1	3	2	1	0	0	2	5	1	23	14	#N/A	Leucine Rich repeat
PB314BT08020_1	1	0	2	1	1	1	1	1	0	0	1	1	1	1	0	0	1	1	1	15	14	#N/A	Ras family
PB314BT08033_1	2	0	1	1	1	2	1	1	0	1	1	1	1	1	0	0	1	1	0	16	14	#N/A	Histone-like transcription factor (CBF/NF-Y) and archaeal histone
PB314BT08034_1	2	0	3	2	3	2	2	2	0	0	2	4	1	1	0	0	1	4	1	30	14	#N/A	Region in Clathrin and VPS
PB314BT08042_1	1	0	1	1	1	1	1	1	0	0	1	2	1	2	1	0	1	0	1	16	14	large subunit ribosomal protein L31e	Ribosomal protein L31e
PB314BT08057_1	1	0	1	1	1	1	1	1	0	0	1	2	1	1	0	0	1	1	2	16	14	0	CDK-activating kinase assembly factor MAT1
PB314BT08080_1	1	0	2	1	1	1	1	1	0	0	1	1	1	1	0	0	1	1	1	15	14	#N/A	TCP-1/cpn60 chaperonin family
PB314BT08090_1	1	0	2	2	2	2	1	1	0	0	2	1	1	1	0	0	1	3	1	21	14	#N/A	N-terminal beta-sandwich domain of polyadenylation factor
PB314BT08112_1	1	0	1	1	1	1	1	1	0	0	1	1	1	1	0	1	1	0	1	14	14	#N/A	ADP-ribosylation factor family
PB314BT08120_1	1	0	2	1	1	1	1	1	0	0	2	1	1	2	0	0	1	1	1	17	14	#N/A	Electron transfer flavoprotein FAD-binding domain
PB314BT08129_1	1	0	1	1	2	1	1	1	0	0	1	1	1	1	0	0	1	1	1	15	14	#N/A	WD domain, G-beta repeat
PB314BT08168_1	1	0	1	1	2	1	1	2	0	0	3	3	2	2	0	0	4	1	1	25	14	#N/A	Elongation factor Tu GTP binding domain
PB314BT08169_1	2	0	1	1	2	2	1	1	0	0	2	2	1	2	0	0	2	1	1	21	14	#N/A	Pescadillo N-terminus
PB314BT08199_1	1	0	1	2	2	1	1	2	0	1	1	1	0	1	0	0	2	1	1	18	14	#N/A	Aminotransferase class-III
PB314BT08204_1	2	0	1	0	2	1	1	1	0	1	1	1	1	1	0	0	1	1	1	16	14	#N/A	DnaJ domain
PB314BT08205_1	1	0	2	1	1	1	1	1	0	0	1	1	1	1	0	0	1	1	2	16	14	#N/A	Ubiquitin-conjugating enzyme
PB314BT08209_1	1	0	3	0	2	5	1	2	0	1	2	1	1	1	0	0	2	1	3	26	14	#N/A	Protein FAM135
PB314BT08217_1	3	0	1	2	1	1	2	1	0	0	1	1	1	1	0	0	2	2	1	20	14	#N/A	Ras family
PB314BT08232_1	1	0	1	1	1	1	1	1	0	0	1	1	1	1	0	0	1	1	1	14	14	#N/A	Fcf1
PB314BT08244_1	1	0	1	0	1	1	1	1	0	0	1	1	1	0	1	1	1	1	2	15	14	#N/A	D-isomer specific 2-hydroxyacid dehydrogenase, NAD binding domain
PB314BT08270_1	1	0	1	2	1	2	1	1	0	1	1	2	1	1	0	0	2	1	0	18	14	#N/A	WD domain, G-beta repeat
PB314BT08280_1	2	0	1	2	1	1	2	2	0	2	2	1	2	2	0	0	1	0	4	25	14	aspartyl-tRNA synthetase [EC:6.1.1.12]	tRNA synthetases class II (D, K and N)
PB314BT08293_1	8	0	1	0	6	3	3	3	0	0	8	5	5	3	0	1	2	5	4	57	14	#N/A	Cation transport ATPase (P-type)
PB314BT08302_1	1	0	2	1	1	1	1	1	0	1	1	2	1	1	0	0	1	0	1	16	14	#N/A	Alcohol dehydrogenase GroES-like domain
PB314BT08309_1	1	0	1	1	1	1	1	1	0	0	1	1	2	1	0	0	1	1	1	15	14	20S proteasome subunit alpha 4 [EC:3.4.25.1]	Proteasome subunit
PB314BT08326_1	1	0	1	1	1	1	1	2	0	0	1	1	1	1	0	0	1	1	1	15	14	#N/A	Pre-mRNA splicing Prp18-interacting factor
PB314BT08342_1	1	0	1	0	1	1	1	1	1	1	1	0	1	1	0	0	1	1	1	14	14	hydroxymethylbilane synthase [EC:2.5.1.61]	Porphobilinogen deaminase, C-terminal domain
PB314BT08347_1	1	0	2	1	2	2	2	1	0	0	1	1	1	1	0	0	1	2	2	20	14	#N/A	Serine carboxypeptidase
PB314BT08348_1	1	0	1	1	1	1	1	1	0	0	1	1	1	1	0	0	1	5	1	18	14	#N/A	Protein kinase domain
PB314BT08353_1	1	0	1	1	1	1	1	1	0	0	1	1	1	1	0	0	1	1	1	14	14	peptidyl-prolyl isomerase H (cyclophilin H) [EC:5.2.1.8]	Cyclophilin type peptidyl-prolyl cis-trans isomerase/CLD
PB314BT08361_1	1	0	1	0	1	2	1	1	0	0	1	2	1	3	0	1	3	7	4	29	14	#N/A	ABC-2 type transporter
PB314BT08376_1	7	0	3	3	2	2	3	1	0	0	2	2	1	1	0	0	2	1	1	31	14	#N/A	#N/A
PB314BT08435_1	1	0	1	1	1	1	1	1	0	0	2	0	2	3	0	1	1	2	1	19	14	3-hydroxyanthranilate 3,4-dioxygenase [EC:1.13.11.6]	3-hydroxyanthranilic acid dioxygenase
PB314BT08458_1	1	0	1	1	1	1	1	1	0	0	1	1	1	1	0	0	1	3	1	16	14	phosphatidylinositol 4-kinase B [EC:2.7.1.67]	Phosphatidylinositol 3- and 4-kinase
PB314BT08470_1	1	0	2	1	1	1	1	1	0	0	1	1	1	1	0	0	1	1	1	15	14	#N/A	Iron-sulphur cluster biosynthesis
PB314BT08476_1	1	0	2	1	1	1	1	2	0	0	2	1	1	1	0	0	1	1	1	17	14	#N/A	Pyridoxal-phosphate dependent enzyme
PB314BT08496_1	1	0	1	1	1	1	1	2	0	0	1	1	1	1	0	0	1	1	2	16	14	#N/A	Autophagy protein Atg8 ubiquitin like
PB314BT08511_1	2	0	1	1	1	1	1	1	0	0	1	1	1	1	0	0	1	1	1	15	14	#N/A	DJ-1/PfpI family
PB314BT08515_1	1	0	1	1	1	1	1	1	0	0	1	2	1	1	0	0	2	1	1	16	14	#N/A	HECT-domain (ubiquitin-transferase)
PB314BT08524_1	1	0	1	1	2	1	1	1	0	1	1	1	1	1	0	0	1	1	0	15	14	#N/A	#N/A
PB314BT08527_1	2	0	1	1	1	1	1	1	0	0	1	1	1	1	0	0	1	1	1	15	14	NADH dehydrogenase (ubiquinone) Fe-S protein 8 [EC:1.6.5.3 1.6.99.3]	4Fe-4S dicluster domain
PB314BT08529_1	1	0	1	1	1	1	1	1	0	0	2	1	2	2	0	0	1	3	1	19	14	alcohol dehydrogenase (NADP+) [EC:1.1.1.2]	Aldo/keto reductase family
PB314BT08536_1	2	0	2	2	1	1	1	1	0	1	1	2	1	1	0	0	2	2	0	20	14	#N/A	Membrane-associated apoptosis protein
PB314BT08541_1	1	0	1	1	1	1	1	2	0	0	1	1	1	1	0	0	1	1	1	15	14	DNA-directed RNA polymerase II subunit RPB9	RNA polymerases M/15 Kd subunit
PB314BT08557_1	1	0	1	0	1	1	1	1	0	0	1	1	1	1	0	1	1	1	1	14	14	#N/A	Cyclic nucleotide-binding domain
PB314BT08569_1	1	0	2	1	2	2	1	2	0	0	2	1	1	2	0	0	1	1	1	20	14	#N/A	Bacterial protein of unknown function (DUF924)
PB314BT08579_1	1	0	1	1	3	3	1	3	0	0	1	2	1	1	0	0	1	2	1	22	14	#N/A	Hsp70 protein
PB314BT08589_1	1	0	1	1	1	1	1	1	0	0	1	1	1	1	0	0	1	2	1	15	14	#N/A	Phosducin
PB314BT08646_1	1	0	1	1	2	1	1	1	0	0	1	1	1	1	0	0	1	1	1	15	14	long-chain acyl-CoA synthetase [EC:6.2.1.3]	AMP-binding enzyme
PB314BT08730_1	1	0	2	0	2	1	2	2	1	1	2	1	2	1	0	0	1	3	0	22	14	#N/A	short chain dehydrogenase
PB314BT08738_2	2	0	1	1	2	1	1	1	0	0	3	1	2	3	0	0	1	1	1	21	14	#N/A	Endonuclease/Exonuclease/phosphatase family
PB314BT08755_1	5	0	5	1	6	4	2	4	0	1	3	2	6	3	0	0	3	3	0	48	14	pre-mRNA-splicing helicase BRR2 [EC:3.6.4.13]	DEAD/DEAH box helicase
PB314BT08771_1	1	0	1	1	1	1	1	0	2	1	3	2	2	1	0	0	2	0	1	20	14	#N/A	Inorganic H+ pyrophosphatase
PB314BT08789_1	2	0	1	1	1	1	1	1	0	0	2	2	1	2	0	0	1	3	1	20	14	#N/A	Peptidase family M13
PB314BT08794_1	1	0	1	1	1	1	1	2	0	0	1	1	2	1	0	0	1	1	1	16	14	#N/A	Clathrin adaptor complex small chain
PB314BT08831_1	2	0	3	1	2	1	2	2	0	0	2	2	3	2	0	0	2	2	2	28	14	#N/A	Sugar-tranasporters, 12 TM
PB314BT08839_1	1	0	2	1	1	1	1	2	0	0	1	1	1	1	0	0	1	1	1	16	14	protein transport protein SEC13	WD domain, G-beta repeat
PB314BT08850_1	7	0	2	1	3	2	3	3	0	0	2	3	3	2	0	0	3	1	1	36	14	#N/A	Cytochrome b5-like Heme/Steroid binding domain
PB314BT08857_1	3	0	1	1	3	2	1	4	0	1	2	1	1	1	0	0	1	0	1	23	14	#N/A	Magnesium transporter NIPA
PB314BT08874_1	1	0	1	1	1	1	1	1	0	1	1	1	1	1	0	0	1	1	0	14	14	#N/A	Ubiquitin-conjugating enzyme
PB314BT08910_1	1	0	1	1	1	1	1	2	0	0	1	1	1	1	0	0	1	3	1	17	14	ubiquinol-cytochrome c reductase cytochrome c1 subunit	Cytochrome C1 family
PB314BT08950_1	1	0	1	1	1	1	1	1	0	0	1	1	1	1	0	0	1	2	2	16	14	#N/A	emp24/gp25L/p24 family/GOLD
PB314BT08967_1	1	0	1	1	1	1	1	2	0	0	1	1	1	2	0	0	1	2	1	17	14	NADH dehydrogenase (ubiquinone) 1 alpha/beta subcomplex 1	Phosphopantetheine attachment site
PB314BT08988_1	3	0	3	2	2	2	2	3	0	0	1	1	3	1	0	0	2	1	1	27	14	tryptophanyl-tRNA synthetase [EC:6.1.1.2]	tRNA synthetases class I (W and Y)
PB314BT09004_1	1	0	1	2	1	2	1	1	0	0	2	1	1	1	0	0	1	2	1	18	14	adenylosuccinate lyase [EC:4.3.2.2]	Adenylosuccinate lyase C-terminus
PB314BT09053_1	2	0	1	1	1	1	1	1	0	1	1	1	1	1	0	0	1	1	0	15	14	#N/A	RNA recognition motif. (a.k.a. RRM, RBD, or RNP domain)
PB314BT09068_3	5	0	3	2	3	2	4	2	0	3	6	7	2	5	0	0	2	1	0	47	14	#N/A	Regulator of G protein signaling domain
PB314BT09073_1	2	0	3	1	1	1	1	1	0	1	3	0	2	4	0	0	2	4	2	28	14	0	lactate/malate dehydrogenase, NAD binding domain
PB314BT09091_1	1	0	1	1	1	1	1	1	0	0	1	1	1	1	0	0	1	1	1	14	14	ubiquitin-conjugating enzyme E2 I	Ubiquitin-conjugating enzyme
PB314BT09101_1	1	0	1	1	1	1	1	1	0	1	1	1	1	1	0	0	1	0	1	14	14	#N/A	Uncharacterized protein family UPF0016
PB314BT09115_1	2	0	1	1	1	1	1	2	0	0	1	1	1	1	0	0	1	2	1	17	14	#N/A	emp24/gp25L/p24 family/GOLD
PB314BT09119_1	1	0	1	1	1	1	1	1	0	0	1	1	1	1	0	0	1	1	1	14	14	#N/A	Shwachman-Bodian-Diamond syndrome (SBDS) protein
PB314BT09125_1	1	0	1	1	1	1	1	1	0	0	1	1	1	1	0	0	2	3	1	17	14	#N/A	Major Facilitator Superfamily
PB314BT09131_1	1	0	1	1	1	1	1	2	0	1	1	0	1	1	0	0	1	1	2	16	14	sterol 24-C-methyltransferase [EC:2.1.1.41]	Methyltransferase domain
PB314BT09132_1	1	0	1	1	1	1	1	2	0	1	1	0	1	1	0	0	1	1	2	16	14	sterol 24-C-methyltransferase [EC:2.1.1.41]	Methyltransferase domain
PB314BT09139_1	1	0	2	1	1	1	1	1	0	0	1	1	1	1	0	0	1	2	1	16	14	#N/A	PUL domain
PB314BT09153_1	1	0	1	1	2	1	1	1	0	0	2	1	2	1	0	0	1	2	1	18	14	coproporphyrinogen III oxidase [EC:1.3.3.3]	Coproporphyrinogen III oxidase
PB314BT09163_1	1	0	1	1	1	1	1	1	0	0	1	1	1	1	0	0	1	1	1	14	14	#N/A	Prefoldin subunit
PB314BT09187_1	1	0	1	1	2	1	1	1	0	0	1	1	1	1	0	0	1	1	1	15	14	#N/A	Dual specificity phosphatase, catalytic domain
PB314BT09198_1	2	0	1	2	3	2	1	1	0	0	2	1	1	1	0	0	3	1	1	22	14	#N/A	Adaptin N terminal region
PB314BT09211_1	1	0	2	1	1	2	1	1	0	0	1	1	2	1	0	0	1	3	1	19	14	#N/A	Major Facilitator Superfamily
PB314BT00004_1	1	0	1	0	3	1	1	1	0	0	1	1	1	1	0	2	1	0	1	16	13	#N/A	Modifier of rudimentary (Mod(r)) protein
PB314BT00012_1	3	0	3	0	4	3	4	1	0	0	2	5	1	2	0	4	4	3	0	39	13	#N/A	Cyclic nucleotide-binding domain
PB314BT00018_1	2	0	1	0	2	2	3	3	0	0	3	1	1	3	0	0	1	4	2	28	13	#N/A	CBS domain
PB314BT00064_1	0	0	1	3	2	2	2	1	0	0	1	2	1	1	0	1	1	1	0	19	13	#N/A	Oxidoreductase NAD-binding domain
PB314BT00076_1	2	0	1	0	1	1	1	1	0	0	1	1	2	1	0	0	1	1	1	15	13	#N/A	WD domain, G-beta repeat
PB314BT00080_1	1	0	1	1	1	1	1	1	0	0	1	1	1	1	0	0	1	2	0	14	13	20S proteasome subunit alpha 7 [EC:3.4.25.1]	Proteasome subunit A N-terminal signature
PB314BT00088_1	1	0	1	1	1	1	1	1	0	0	1	1	1	1	0	0	1	1	0	13	13	#N/A	Glycosyltransferase sugar-binding region containing DXD motif
PB314BT00097_1	1	0	1	2	2	2	1	1	0	0	1	1	1	1	0	0	1	0	1	16	13	#N/A	Uncharacterised protein family (UPF0113)
PB314BT00111_1	1	0	2	0	4	1	1	2	0	1	1	1	1	1	0	0	1	0	2	19	13	succinyl-CoA synthetase beta subunit [EC:6.2.1.4 6.2.1.5]	ATP-grasp domain
PB314BT00117_1	1	0	1	1	1	2	1	1	0	0	1	1	1	1	0	0	1	1	0	14	13	7-dehydrocholesterol reductase [EC:1.3.1.21]	Ergosterol biosynthesis ERG4/ERG24 family
PB314BT00120_1	1	0	0	0	1	1	1	1	0	0	1	1	2	1	0	1	1	2	1	15	13	#N/A	Protein kinase domain
PB314BT00138_1	1	0	1	1	1	1	1	1	0	0	1	0	1	1	0	0	1	1	1	13	13	#N/A	Tim17/Tim22/Tim23/Pmp24 family
PB314BT00154_1	1	0	1	2	1	1	1	2	0	0	1	1	1	0	0	0	1	1	1	15	13	#N/A	Protein kinase domain
PB314BT00155_1	1	0	1	1	1	1	1	1	0	0	1	1	1	1	0	0	1	0	1	13	13	#N/A	Translation initiation factor 1A / IF-1
PB314BT00158_1	1	0	1	0	1	1	1	1	0	1	1	2	1	1	0	0	2	4	0	18	13	#N/A	GRF zinc finger
PB314BT00166_1	1	0	1	1	2	1	1	1	0	0	2	4	1	2	0	0	1	2	0	20	13	#N/A	Yippee zinc-binding/DNA-binding /Mis18, centromere assembly
PB314BT00182_1	1	0	1	2	1	1	1	1	0	0	2	0	2	3	0	0	1	3	1	20	13	#N/A	Aldo/keto reductase family
PB314BT00187_1	1	0	1	0	1	1	1	1	0	0	1	1	1	3	0	0	1	1	1	15	13	#N/A	ER lumen protein retaining receptor
PB314BT00190_1	3	0	3	0	2	1	3	3	0	0	1	1	3	2	0	0	2	1	1	26	13	#N/A	Enoyl-(Acyl carrier protein) reductase
PB314BT00225_1	1	0	1	0	3	2	1	1	0	1	1	0	1	1	0	0	1	1	2	17	13	large subunit ribosomal protein L1	Ribosomal protein L1p/L10e family
PB314BT00259_1	1	0	1	1	1	1	1	1	0	0	1	1	1	1	0	0	1	0	1	13	13	#N/A	Fatty acid desaturase
PB314BT00268_1	1	0	3	2	2	2	1	1	0	0	1	1	1	2	0	0	1	0	1	19	13	#N/A	WD domain, G-beta repeat
PB314BT00269_1	1	0	1	1	1	1	1	1	0	0	1	1	1	1	0	0	1	1	0	13	13	#N/A	Intraflagellar transport complex B protein 46 C terminal
PB314BT00286_1	2	0	1	2	1	1	1	1	0	0	1	1	2	1	0	0	1	0	1	16	13	#N/A	EF-hand domain pair
PB314BT00287_1	1	0	1	1	1	1	1	1	0	0	1	0	1	1	0	0	1	1	1	13	13	DNA-directed RNA polymerase III subunit RPC8	SHS2 domain found in N terminus of Rpb7p/Rpc25p/MJ0397
PB314BT00318_1	2	0	1	1	1	1	1	1	0	0	1	0	1	1	0	0	1	1	1	14	13	adenylosuccinate synthase [EC:6.3.4.4]	Adenylosuccinate synthetase
PB314BT00322_1	1	0	4	2	2	2	3	3	0	0	2	1	0	2	2	0	0	1	1	26	13	#N/A	Glutamine synthetase, catalytic domain
PB314BT00323_1	1	0	1	1	1	1	1	1	0	0	5	0	1	1	0	0	1	1	1	17	13	DNA-directed RNA polymerases I and III subunit RPAC2	RNA polymerase Rpb3/Rpb11 dimerisation domain
PB314BT00325_1	1	0	1	2	1	2	2	2	0	0	2	1	2	1	0	0	1	1	0	19	13	myo-inositol-1(or 4)-monophosphatase [EC:3.1.3.25]	Inositol monophosphatase family
PB314BT00329_1	1	0	1	1	2	1	2	2	0	0	2	2	2	2	0	0	2	0	1	21	13	#N/A	Phosphatidylinositol 3- and 4-kinase
PB314BT00344_1	1	0	1	1	1	1	1	1	0	1	2	0	1	1	0	0	1	1	0	14	13	anaphase-promoting complex subunit 10	Anaphase-promoting complex, subunit 10 (APC10)
PB314BT00352_1	1	0	2	1	1	1	1	1	0	0	1	1	1	1	0	0	1	1	0	14	13	ubiquitin fusion degradation protein 1	Ubiquitin fusion degradation protein UFD1
PB314BT00391_1	2	0	2	1	1	2	1	2	0	0	1	1	1	2	0	0	1	3	0	20	13	#N/A	ABC1 family
PB314BT00399_1	1	0	1	1	1	2	1	1	0	0	1	1	1	1	0	0	1	2	0	15	13	large subunit ribosomal protein L18Ae	Ribosomal proteins 50S-L18Ae/60S-L20/60S-L18A
PB314BT00401_1	2	0	1	1	1	1	1	2	0	0	2	0	2	2	0	0	2	1	2	20	13	#N/A	Glutathione S-transferase, N-terminal domain
PB314BT00426_1	1	0	2	2	2	2	1	2	0	0	1	1	2	3	0	1	1	0	0	21	13	#N/A	Major Facilitator Superfamily
PB314BT00427_1	1	0	1	1	1	1	1	2	0	0	1	1	1	1	0	0	1	1	0	14	13	#N/A	Ubiquitin carboxyl-terminal hydrolase
PB314BT00434_1	1	0	1	1	2	1	1	1	0	0	1	1	1	5	0	0	0	1	1	18	13	#N/A	Brix domain
PB314BT00450_1	1	0	2	1	2	1	1	1	0	0	1	1	1	1	0	0	1	0	1	15	13	#N/A	Proteasome maturation factor UMP1
PB314BT00451_1	3	0	2	1	2	6	3	3	0	0	3	0	2	4	0	0	3	5	2	39	13	2-oxoglutarate dehydrogenase E1 component [EC:1.2.4.2]	2-oxoglutarate dehydrogenase N-terminus
PB314BT00457_1	1	0	1	1	2	2	1	1	0	0	1	2	1	1	0	0	2	1	0	17	13	ESCRT-I complex subunit VPS28	VPS28 protein
PB314BT00458_1	1	0	1	0	2	1	1	2	0	1	3	3	1	1	0	0	2	0	1	20	13	#N/A	BSD domain
PB314BT00459_1	2	0	1	1	1	1	1	1	0	0	1	1	1	1	0	1	0	0	1	14	13	#N/A	GNS1/SUR4 family
PB314BT00460_1	2	0	6	1	1	2	1	1	0	0	1	1	1	1	0	0	1	0	1	20	13	#N/A	Soluble NSF attachment protein, SNAP
PB314BT00484_1	1	0	1	0	1	1	1	1	1	0	1	0	1	1	0	0	1	1	1	13	13	#N/A	WD domain, G-beta repeat
PB314BT00513_1	2	0	1	0	1	1	1	2	1	0	3	2	1	1	0	0	1	1	0	18	13	#N/A	Eukaryotic translation initiation factor eIF2A
PB314BT00529_1	1	0	1	1	1	1	1	1	0	0	1	1	1	1	0	0	1	1	0	13	13	#N/A	Acetyltransferase (GNAT) family
PB314BT00571_1	1	0	2	1	1	1	1	2	0	0	1	1	1	1	0	0	1	0	2	16	13	#N/A	Mitochondrial carrier protein
PB314BT00602_1	1	0	1	0	1	0	1	1	0	1	2	1	2	1	0	0	1	1	2	16	13	alpha-1,3/alpha-1,6-mannosyltransferase [EC:2.4.1.132 2.4.1.257]	Glycosyltransferase Family 4
PB314BT00606_1	1	0	1	0	1	1	1	4	0	0	1	1	1	1	0	0	1	1	1	16	13	#N/A	Zn-finger in ubiquitin-hydrolases and other protein
PB314BT00614_1	1	0	1	0	2	1	2	3	0	1	2	0	2	3	0	0	2	1	1	22	13	6-phosphofructokinase 1 [EC:2.7.1.11]	Phosphofructokinase
PB314BT00620_1	3	0	3	3	2	3	2	2	0	0	2	1	1	2	0	0	2	12	0	38	13	#N/A	Protein kinase domain
PB314BT00636_1	1	0	1	1	1	2	1	2	0	1	1	1	1	1	0	0	1	0	0	15	13	pre-mRNA-splicing factor SYF2	SYF2 splicing factor
PB314BT00639_1	1	0	1	1	1	1	1	1	0	0	1	1	1	1	0	0	1	2	0	14	13	#N/A	Casein kinase II regulatory subunit
PB314BT00654_1	1	0	1	0	1	1	1	1	0	0	1	1	1	1	0	0	1	1	1	13	13	chargeE	Snf7
PB314BT00672_1	1	0	1	0	1	2	1	1	0	1	1	0	1	2	0	0	1	8	2	23	13	#N/A	HECT-domain (ubiquitin-transferase)
PB314BT00673_1	2	0	1	0	2	2	1	1	0	0	1	1	3	1	0	0	3	4	2	24	13	#N/A	DENN (AEX-3) domain
PB314BT00681_1	1	0	1	0	3	2	1	1	0	1	1	1	1	1	0	0	2	0	1	17	13	#N/A	Rad9
PB314BT00691_1	2	0	1	2	2	2	1	3	0	0	2	0	3	1	0	0	1	1	1	22	13	alpha-1,2-mannosyltransferase [EC:2.4.1.131]	Glycosyl transferases group 1
PB314BT00694_1	3	0	7	4	6	4	3	4	0	0	3	1	2	2	0	0	1	0	1	41	13	#N/A	Trypsin-like peptidase domain
PB314BT00740_1	1	0	1	1	1	1	1	1	0	0	1	1	1	2	0	1	1	0	0	14	13	#N/A	Ubiquitin-conjugating enzyme
PB314BT00741_1	1	0	1	1	1	1	1	1	0	0	1	1	1	2	0	0	1	0	1	14	13	#N/A	Translation initiation factor SUI1
PB314BT00757_1	3	0	2	3	2	3	1	1	0	0	1	0	3	3	0	0	2	1	1	26	13	alpha-N-acetylglucosaminidase [EC:3.2.1.50]	Alpha-N-acetylglucosaminidase (NAGLU) tim-barrel domain
PB314BT00773_1	1	0	1	1	1	1	1	1	0	0	2	1	1	1	0	0	1	3	0	16	13	#N/A	ATPase family associated with various cellular activities (AAA)
PB314BT00777_1	1	0	2	3	3	4	1	1	0	0	1	2	2	1	0	0	2	0	1	24	13	#N/A	Ring finger domain
PB314BT00780_1	1	0	1	1	0	1	1	1	1	0	2	1	1	1	0	0	1	1	0	14	13	#N/A	Uracil phosphoribosyltransferase
PB314BT00785_1	1	0	1	1	2	2	1	1	0	0	1	1	1	1	0	0	1	1	0	15	13	H/ACA ribonucleoprotein complex subunit 4 [EC:5.4.99.-]	DKCLD (NUC011) domain
PB314BT00801_1	2	0	1	1	1	2	1	2	0	0	1	0	1	1	0	1	1	0	1	16	13	#N/A	Mitochondrial inner membrane protein
PB314BT00804_1	2	0	4	1	2	2	4	5	0	0	2	3	6	2	0	0	2	0	3	38	13	#N/A	E1-E2 ATPase
PB314BT00820_1	2	0	0	0	2	2	1	1	0	2	3	2	1	4	0	0	1	1	2	24	13	#N/A	alpha/beta hydrolase fold
PB314BT00822_1	1	0	2	0	1	3	1	1	0	1	1	1	3	1	0	0	2	0	1	19	13	#N/A	LETM1-like protein
PB314BT00826_1	4	0	1	1	1	1	1	2	0	0	2	2	1	1	0	0	1	0	1	19	13	#N/A	Oxysterol-binding protein
PB314BT00831_1	1	0	1	1	1	1	1	1	0	0	1	1	1	1	0	0	2	1	0	14	13	#N/A	Coatomer epsilon subunit
PB314BT00833_1	1	0	1	1	1	1	1	1	0	0	1	0	1	1	0	0	1	1	1	13	13	#N/A	Transport protein particle (TRAPP) component
PB314BT00850_1	1	0	1	1	2	2	1	1	0	0	2	0	1	1	0	0	1	1	2	17	13	#N/A	DNA ligase N terminus
PB314BT00851_1	2	0	1	2	2	1	1	1	0	0	2	1	2	2	0	0	1	2	0	20	13	#N/A	Putative GTPase activating protein for Arf
PB314BT00888_1	1	0	2	1	1	1	0	1	0	0	1	1	1	1	0	1	1	0	1	14	13	#N/A	Beta-lactamase superfamily domain
PB314BT00901_1	2	0	1	1	1	1	1	1	0	0	1	1	1	1	0	0	1	0	1	14	13	#N/A	Myb-like DNA-binding domain
PB314BT00912_1	1	0	2	0	3	3	1	2	0	0	2	0	1	1	0	1	1	1	1	20	13	#N/A	#N/A
PB314BT00925_1	2	0	2	2	2	1	1	1	0	0	1	2	1	1	0	0	1	2	0	19	13	#N/A	Prenyltransferase and squalene oxidase repeat
PB314BT00926_1	1	0	2	1	2	0	1	1	3	2	1	0	1	1	0	0	0	1	1	18	13	#N/A	WD domain, G-beta repeat
PB314BT00928_1	1	0	1	1	1	2	1	1	0	0	1	1	1	2	0	0	1	1	0	15	13	#N/A	Ubiquitin carboxyl-terminal hydrolase, family 1
PB314BT00945_1	1	0	2	1	1	1	1	1	0	0	1	0	1	1	0	0	1	2	1	15	13	#N/A	WD domain, G-beta repeat
PB314BT00955_1	1	0	2	1	1	1	1	1	0	0	1	1	1	1	0	0	1	1	0	14	13	#N/A	Ubiquitin family
PB314BT00959_3	1	0	1	1	1	1	1	0	0	0	1	1	1	1	0	0	1	1	1	13	13	#N/A	Tetratricopeptide repeat
PB314BT00964_1	1	0	1	0	1	1	1	1	0	0	1	2	1	1	0	1	1	1	0	14	13	#N/A	Eukaryotic DNA topoisomerase I, catalytic core
PB314BT00978_1	2	0	1	1	2	2	2	1	0	0	1	0	2	1	0	0	1	1	2	19	13	#N/A	Glutamine amidotransferase domain
PB314BT00984_1	1	0	2	1	1	1	1	1	0	0	1	1	1	1	0	0	1	0	1	14	13	#N/A	Mitochondrial carrier protein
PB314BT01000_1	1	0	1	0	2	2	1	1	0	0	1	1	2	1	0	0	2	1	1	17	13	lysocardiolipin and lysophospholipid acyltransferase [EC:2.3.1.- 2.3.1.51]	Acyltransferase C-terminus
PB314BT01002_1	1	0	1	1	1	1	1	1	0	0	2	1	1	2	0	0	1	1	0	15	13	RNA-binding protein 8A	RNA recognition motif. (a.k.a. RRM, RBD, or RNP domain)
PB314BT01013_1	2	0	1	1	2	2	2	2	0	1	1	1	2	1	0	0	1	0	0	19	13	isoleucyl-tRNA synthetase [EC:6.1.1.5]	Anticodon-binding domain of tRNA
PB314BT01036_1	1	0	2	1	2	1	2	4	0	0	1	0	1	1	0	0	2	1	2	21	13	ribonucleoside-diphosphate reductase subuniE	Ribonucleotide reductase, small chain
PB314BT01048_1	1	0	1	1	1	1	1	1	0	0	1	1	1	1	0	0	1	1	0	13	13	#N/A	N-terminal cysteine-rich region of Transmembrane protein 135
PB314BT01070_1	3	0	1	3	1	1	1	2	0	0	1	1	1	2	0	0	1	3	0	21	13	#N/A	DnaJ domain
PB314BT01077_1	1	0	1	1	2	1	2	2	0	0	2	2	2	2	0	0	2	0	1	21	13	#N/A	Phosphatidylinositol 3- and 4-kinase
PB314BT01080_2	2	0	1	0	1	1	1	1	0	0	1	1	1	4	0	0	1	1	1	17	13	#N/A	RbsD / FucU transport protein family
PB314BT01098_1	1	0	1	2	2	1	1	1	0	0	1	1	1	1	0	0	1	1	0	15	13	#N/A	Thioredoxin
PB314BT01108_1	1	0	1	1	1	1	1	2	0	0	1	0	1	1	0	0	1	1	1	14	13	#N/A	Ribosomal protein S6
PB314BT01110_1	0	0	1	1	1	1	1	1	0	0	1	1	1	1	0	0	1	2	1	14	13	#N/A	PITH domain
PB314BT01121_1	1	0	1	0	1	1	1	1	0	0	1	1	1	1	0	0	1	2	1	14	13	#N/A	XAP5, circadian clock regulator
PB314BT01128_1	1	0	2	1	2	1	1	1	0	0	2	2	1	2	0	0	1	0	1	18	13	#N/A	DnaJ domain
PB314BT01199_1	1	0	1	0	1	1	1	1	0	1	1	2	1	1	0	0	2	4	0	18	13	#N/A	SNF2 family N-terminal domain
PB314BT01203_1	2	0	1	2	2	1	1	1	0	0	1	0	1	1	0	0	1	3	1	18	13	#N/A	Acyl-CoA dehydrogenase, C-terminal domain
PB314BT01217_1	1	0	1	2	4	1	1	1	0	0	2	0	3	2	0	0	1	1	1	21	13	#N/A	Myristoyl-CoA:protein N-myristoyltransferase, C-terminal domain
PB314BT01228_1	2	0	2	0	2	4	2	3	0	0	2	2	3	3	0	1	3	2	0	31	13	#N/A	Trehalose-phosphatase
PB314BT01230_1	1	0	1	0	1	1	1	1	0	0	1	1	1	1	0	0	1	1	1	13	13	#N/A	Bystin
PB314BT01239_1	1	0	1	0	1	2	2	1	0	0	2	1	2	2	0	0	2	3	1	21	13	#N/A	Importin-beta N-terminal domain
PB314BT01255_1	1	0	3	0	3	1	2	4	0	0	1	1	2	2	0	0	1	2	2	25	13	#N/A	Protein kinase domain
PB314BT01258_1	1	0	1	1	1	1	1	1	0	0	1	1	1	1	0	0	1	0	1	13	13	large subunit ribosomal protein L23e	Ribosomal protein L14p/L23e
PB314BT01308_1	1	0	1	1	1	1	1	1	0	1	2	0	1	1	0	0	1	0	1	14	13	#N/A	Protein of unknown function (DUF1336)
PB314BT01322_1	1	0	1	1	1	1	1	2	0	0	1	1	1	1	0	0	2	1	0	15	13	#N/A	Carbon-nitrogen hydrolase
PB314BT01334_1	3	0	3	0	4	3	4	1	0	0	2	5	1	2	0	4	4	3	0	39	13	#N/A	Cyclic nucleotide-binding domain
PB314BT01352_1	3	0	1	0	2	2	1	2	0	0	2	2	1	1	0	0	3	3	1	24	13	#N/A	Hydantoinase B/oxoprolinase
PB314BT01361_1	2	0	1	0	1	1	1	2	0	0	2	1	1	5	0	0	1	1	2	21	13	#N/A	Maf-like protein
PB314BT01367_1	1	0	2	1	1	1	1	1	0	0	2	1	0	1	0	0	1	2	2	17	13	#N/A	Tetratricopeptide repeat
PB314BT01405_1	1	0	2	1	1	1	1	1	0	0	1	0	1	1	0	0	1	1	1	14	13	#N/A	Tudor domain
PB314BT01409_1	2	0	1	3	2	2	3	2	0	0	1	0	1	1	0	2	3	1	0	24	13	#N/A	Flavodoxin
PB314BT01444_1	1	0	1	2	1	1	1	1	0	0	1	0	1	1	0	0	1	1	1	14	13	#N/A	PCI domain
PB314BT01448_1	2	0	1	2	1	1	1	1	0	0	1	1	1	2	0	0	1	1	0	16	13	#N/A	Divergent CRAL/TRIO domain
PB314BT01464_1	1	0	1	0	2	2	1	1	0	1	3	0	1	1	0	0	1	1	1	17	13	#N/A	Vps51/Vps67
PB314BT01469_1	2	0	2	2	2	2	1	1	0	0	1	1	2	1	0	0	1	1	0	19	13	#N/A	Paf1 complex subunit CDC73 N-terminal
PB314BT01472_1	1	0	2	1	1	3	1	1	0	0	8	0	2	1	0	0	2	4	2	29	13	#N/A	Leukotriene A4 hydrolase, C-terminal
PB314BT01492_1	1	0	1	1	1	1	1	2	0	0	1	1	1	1	0	0	0	1	1	14	13	Derlin-1	Der1-like family
PB314BT01502_1	1	0	1	1	1	1	1	1	0	0	1	1	1	2	0	0	1	0	1	14	13	#N/A	#N/A
PB314BT01503_1	1	0	1	2	1	1	1	1	0	0	1	1	1	0	0	0	2	6	2	21	13	#N/A	C2 domain
PB314BT01514_1	1	0	1	1	1	1	1	1	0	0	1	1	4	1	0	0	1	1	0	16	13	(S)-2-hydroxy-acid oxidase [EC:1.1.3.15]	FMN-dependent dehydrogenase
PB314BT01518_1	1	0	1	1	1	1	1	1	0	0	2	1	4	1	0	0	1	0	1	17	13	#N/A	Sedlin, N-terminal conserved region
PB314BT01539_1	1	0	1	2	2	2	1	1	0	0	1	1	1	2	0	0	1	0	1	17	13	#N/A	Actin
PB314BT01544_1	1	0	1	0	4	1	1	1	0	0	2	1	1	1	0	0	1	1	1	17	13	#N/A	Thioredoxin
PB314BT01579_1	1	0	1	0	1	1	1	2	0	0	1	1	1	1	0	0	1	2	2	16	13	#N/A	ZIP Zinc transporter
PB314BT01582_1	1	0	1	0	2	2	1	2	0	1	1	0	1	2	0	0	1	3	1	19	13	#N/A	TRAF-type zinc finger
PB314BT01615_1	1	0	2	1	1	1	1	3	0	0	1	1	1	1	0	0	1	1	0	16	13	#N/A	SRP54-type protein, GTPase domain
PB314BT01627_1	1	0	1	0	1	2	1	2	0	0	2	0	1	1	0	2	1	3	1	19	13	#N/A	Endoplasmic reticulum vesicle transporter
PB314BT01635_1	2	0	1	0	2	1	0	1	1	0	2	2	1	1	0	0	1	2	3	20	13	#N/A	Ubiquitin family
PB314BT01678_1	1	0	1	1	1	1	1	1	0	0	1	1	1	1	0	0	1	0	1	13	13	transcription elongation factor B, polypeptide 1	Skp1 family, tetramerisation domain
PB314BT01681_1	2	0	2	4	3	3	2	5	0	0	4	1	3	4	0	0	2	1	0	36	13	#N/A	Adaptin N terminal region
PB314BT01704_1	1	0	2	1	1	1	1	1	0	0	1	0	1	2	0	0	1	1	1	15	13	U4/U6 small nuclear ribonucleoprotein PRP3	pre-mRNA processing factor 3 (PRP3)
PB314BT01734_1	2	0	2	0	1	2	1	1	0	0	1	0	1	1	0	2	1	1	1	17	13	#N/A	Peptidase family M48
PB314BT01770_1	1	0	1	1	2	2	1	1	0	0	2	0	2	3	0	0	2	1	1	20	13	#N/A	Pre-SET motif
PB314BT01771_1	1	0	1	1	1	1	1	0	0	0	1	1	1	1	1	0	1	0	1	13	13	large subunit ribosomal protein L12e	Ribosomal protein L11, RNA binding domain
PB314BT01808_1	1	0	1	0	2	1	2	3	0	0	1	0	1	1	1	0	1	1	2	18	13	#N/A	Histone chaperone Rttp106-like
PB314BT01854_1	1	0	1	1	2	1	2	2	0	0	2	2	2	2	0	0	2	0	1	21	13	#N/A	Phosphatidylinositol 3- and 4-kinase
PB314BT01864_1	2	0	2	0	1	1	1	1	0	1	1	0	1	1	0	0	1	1	1	15	13	exosome complex component RRP41	3' exoribonuclease family, domain 1
PB314BT01873_1	1	0	1	1	1	1	1	2	0	0	1	1	1	1	0	0	1	2	0	15	13	proliferating cell nuclear antigen	Proliferating cell nuclear antigen, N-terminal domain
PB314BT01889_1	1	0	1	0	1	1	1	1	0	0	1	2	2	1	0	0	2	1	1	16	13	DNA-directed RNA polymerases I, II, and III subunit RPABC4	DNA directed RNA polymerase, 7 kDa subunit
PB314BT01898_1	1	0	1	1	1	2	1	1	0	0	1	1	2	0	0	0	1	9	1	23	13	#N/A	Cytochrome P450
PB314BT01903_2	1	0	1	0	2	2	3	3	2	0	1	1	1	2	0	0	2	0	1	22	13	#N/A	Kinesin motor domain
PB314BT01906_1	1	0	1	1	1	1	1	1	0	0	1	1	1	1	0	0	1	1	0	13	13	coiled-coil domain-containing protein 12	cwf18 pre-mRNA splicing factor
PB314BT01926_1	1	0	1	1	4	1	1	1	0	0	1	1	1	1	0	0	1	0	1	16	13	#N/A	Yip1 domain
PB314BT01933_1	1	0	1	0	1	1	1	1	0	0	1	1	1	2	0	0	2	1	1	15	13	#N/A	FHA domain
PB314BT01950_1	1	0	1	1	1	1	1	1	0	0	1	1	1	1	0	0	1	0	1	13	13	aspartate-semialdehyde dehydrogenase [EC:1.2.1.11]	Semialdehyde dehydrogenase, NAD binding domain
PB314BT01955_1	1	0	1	1	1	1	1	1	0	0	1	1	1	1	0	0	1	0	1	13	13	20S proteasome subunit beta 3 [EC:3.4.25.1]	Proteasome subunit
PB314BT01983_1	4	0	1	1	1	1	2	4	0	0	3	2	4	1	0	0	1	0	2	27	13	chorismate synthase [EC:4.2.3.5]	Chorismate synthase
PB314BT02001_1	1	0	1	1	1	1	1	1	0	0	1	1	1	1	0	0	1	1	0	13	13	#N/A	Trm112p-like protein
PB314BT02017_1	1	0	2	1	1	1	1	1	0	0	1	1	2	1	0	0	1	0	1	15	13	#N/A	CBS domain
PB314BT02042_1	1	0	2	1	1	1	0	2	0	0	1	1	1	1	0	0	1	1	1	15	13	#N/A	Etoposide-induced protein 2.4 (EI24)
PB314BT02045_1	1	0	1	1	1	1	1	1	0	0	1	1	1	1	0	0	1	1	0	13	13	triosephosphate isomerase (TIM) [EC:5.3.1.1]	Triosephosphate isomerase
PB314BT02053_1	1	0	1	1	1	1	1	1	0	0	1	1	1	1	0	0	1	2	0	14	13	#N/A	ASF1 like histone chaperone
PB314BT02075_1	1	0	2	1	1	0	3	2	0	0	2	3	3	4	0	0	2	1	2	27	13	#N/A	Centromere kinetochore component CENP-T histone fold
PB314BT02095_1	3	0	3	0	4	3	4	1	0	0	2	5	1	2	0	4	4	3	0	39	13	#N/A	Regulator of G protein signaling domain
PB314BT02096_1	1	0	2	2	1	3	1	1	0	0	1	1	1	1	0	0	2	1	0	18	13	#N/A	Abscisic acid G-protein coupled receptor
PB314BT02102_1	1	0	1	1	1	1	1	1	0	0	1	0	1	1	0	0	2	2	1	15	13	#N/A	Proteasome subunit
PB314BT02106_1	2	0	2	0	3	1	2	1	0	0	1	3	2	1	0	0	1	1	1	21	13	#N/A	Stabilization of polarity axis
PB314BT02156_1	2	0	1	1	2	2	1	2	0	2	2	2	2	0	0	0	1	0	1	21	13	#N/A	Arginyl tRNA synthetase N terminal domain
PB314BT02162_1	1	0	1	1	1	1	1	1	0	0	1	1	1	1	0	0	1	2	0	14	13	#N/A	Endomembrane protein 70
PB314BT02165_1	1	0	1	1	1	1	1	1	0	0	1	0	1	2	0	0	1	2	1	15	13	#N/A	Protein kinase domain
PB314BT02174_1	1	0	2	1	1	1	1	1	0	0	1	0	2	1	0	1	1	2	0	16	13	L-xylulose reductase [EC:1.1.1.10]	Enoyl-(Acyl carrier protein) reductase
PB314BT02182_1	1	0	1	0	1	1	1	1	0	0	1	1	1	1	0	0	1	1	1	13	13	methylglutaconyl-CoA hydratase [EC:4.2.1.18]	Enoyl-CoA hydratase/isomerase
PB314BT02199_1	2	0	1	0	1	0	1	1	0	1	1	1	1	1	0	0	2	4	1	18	13	3-hydroxyisobutyryl-CoA hydrolase [EC:3.1.2.4]	Enoyl-CoA hydratase/isomerase
PB314BT02240_1	1	0	1	1	1	1	1	1	0	0	1	1	1	1	0	0	1	0	1	13	13	#N/A	#N/A
PB314BT02244_1	2	0	2	1	3	2	2	0	1	0	1	2	1	1	0	0	1	3	0	22	13	#N/A	HELP motif
PB314BT02275_1	1	0	1	0	4	1	1	3	0	0	2	1	3	3	0	2	0	1	2	25	13	#N/A	HD domain
PB314BT02293_1	1	0	1	0	3	1	1	2	0	2	3	0	2	0	0	2	1	2	1	22	13	anaphase-promoting complex subunit 1	Anaphase-promoting complex subunit 1
PB314BT02301_1	2	0	4	1	3	1	1	1	0	0	1	1	1	1	0	0	1	2	0	20	13	#N/A	ATPase family associated with various cellular activities (AAA)
PB314BT02311_1	2	0	2	0	1	2	1	1	0	0	1	0	1	2	0	1	1	3	1	19	13	#N/A	Vacuolar protein 14 C-terminal Fig4p binding
PB314BT02313_1	1	0	1	1	1	1	1	1	0	0	1	0	1	1	0	1	1	0	1	13	13	WD repeat-containing protein 61	WD domain, G-beta repeat
PB314BT02319_1	0	0	1	1	1	1	1	1	0	0	2	1	1	1	0	0	2	2	2	17	13	#N/A	Eukaryotic aspartyl protease
PB314BT02329_1	1	0	2	1	1	0	3	2	0	0	2	3	3	4	0	0	2	1	2	27	13	#N/A	#N/A
PB314BT02365_1	1	0	1	2	3	2	1	2	0	0	1	1	2	2	0	0	1	1	0	20	13	#N/A	Ring finger domain
PB314BT02367_1	1	0	1	0	1	1	1	1	0	0	1	1	1	1	0	0	1	1	1	13	13	#N/A	#N/A
PB314BT02381_1	1	0	1	0	2	2	1	1	0	0	1	1	2	1	0	0	2	1	1	17	13	lysophosphatidic acid acyltransferase / lysophosphatidylinositol acyltransferase [EC:2.3.1.51 2.3.1.-]	Acyltransferase
PB314BT02405_1	2	0	1	0	2	2	1	2	0	0	2	2	2	2	0	0	2	2	1	23	13	#N/A	F-box-like
PB314BT02410_1	1	0	1	0	1	1	1	1	0	0	1	1	1	1	0	0	1	1	1	13	13	#N/A	Adaptin C-terminal domain
PB314BT02434_1	1	0	2	0	1	2	1	1	0	0	1	2	1	1	0	0	1	1	2	17	13	#N/A	Tetratricopeptide repeat
PB314BT02455_1	3	0	4	5	3	3	1	4	0	0	2	4	6	21	0	0	2	1	0	59	13	splicing factor 3B subunit 1	Splicing factor 3B subunit 1
PB314BT02465_1	1	0	1	0	2	3	1	2	0	0	1	1	1	2	0	0	2	3	1	21	13	#N/A	Protein of unknown function (DUF726)
PB314BT02473_1	1	0	1	1	1	1	1	1	0	0	1	1	1	1	0	0	1	4	0	16	13	#N/A	WD domain, G-beta repeat
PB314BT02474_1	1	0	1	0	1	1	1	2	0	0	1	1	1	1	0	0	1	2	2	16	13	#N/A	ZIP Zinc transporter
PB314BT02479_1	1	0	1	1	1	1	1	1	0	0	1	1	1	1	0	0	2	0	1	14	13	#N/A	F/Y-rich N-terminus
PB314BT02487_1	1	0	2	1	1	2	1	1	0	1	1	1	1	1	0	0	1	0	0	15	13	#N/A	Transcription elongation factor Elf1 like
PB314BT02492_1	1	0	1	1	5	1	1	1	0	0	1	4	1	1	0	0	1	4	0	23	13	L-iditol 2-dehydrogenase [EC:1.1.1.14]	Zinc-binding dehydrogenase
PB314BT02497_1	2	0	1	1	2	2	1	1	0	0	1	0	1	2	0	1	1	2	0	18	13	#N/A	non-haem dioxygenase in morphine synthesis N-terminal
PB314BT02511_1	1	0	2	1	2	1	1	1	0	0	2	1	1	1	0	0	1	0	1	16	13	#N/A	Phosducin
PB314BT02528_1	1	0	2	1	1	1	0	2	0	0	1	1	1	1	0	0	1	1	2	16	13	#N/A	Vps5 C terminal like
PB314BT02534_1	1	0	1	0	2	2	1	1	0	2	1	0	2	2	0	0	2	1	1	19	13	#N/A	Tetratricopeptide repeat
PB314BT02536_1	1	0	1	1	1	1	1	1	0	0	1	1	1	1	0	0	1	0	1	13	13	threonine dehydratase [EC:4.3.1.19]	Pyridoxal-phosphate dependent enzyme
PB314BT02542_1	1	0	1	1	1	1	1	1	0	0	1	1	1	1	0	0	1	0	1	13	13	#N/A	Got1/Sft2-like family
PB314BT02564_1	1	0	2	0	2	4	2	1	0	0	2	1	3	1	0	0	2	1	1	23	13	#N/A	SPRY domain
PB314BT02604_1	1	0	1	1	1	1	1	1	0	0	2	0	3	1	0	0	1	1	1	16	13	#N/A	NLI interacting factor-like phosphatase
PB314BT02614_1	2	0	1	1	1	1	0	1	0	0	0	1	1	1	0	1	1	1	1	14	13	#N/A	#N/A
PB314BT02620_1	0	0	2	1	2	1	1	1	0	0	2	2	1	1	0	0	1	1	1	17	13	fumarate hydratase, class II [EC:4.2.1.2]	Fumarase C C-terminus
PB314BT02630_1	2	0	1	1	1	1	1	1	0	0	1	1	1	1	0	0	1	0	1	14	13	#N/A	Trehalose-phosphatase
PB314BT02654_1	2	0	1	1	2	2	2	1	0	0	1	1	1	1	0	2	1	0	0	18	13	#N/A	Protein kinase domain
PB314BT02655_1	1	0	1	0	2	1	1	2	0	0	1	2	2	1	0	0	1	1	1	17	13	#N/A	Anion-transporting ATPase
PB314BT02659_1	1	0	1	2	1	1	1	2	0	0	1	0	1	1	0	0	1	1	1	15	13	#N/A	short chain dehydrogenase
PB314BT02678_1	1	0	1	1	1	1	1	1	0	1	1	0	1	1	0	0	2	1	0	14	13	#N/A	Alcohol dehydrogenase GroES-like domain
PB314BT02685_1	1	0	1	1	1	1	1	1	0	0	2	0	1	1	0	0	1	1	1	14	13	#N/A	Patatin-like phospholipase
PB314BT02698_1	3	0	1	0	3	3	2	1	0	0	2	3	1	1	0	0	3	2	1	26	13	#N/A	Helix-turn-helix DNA-binding domain of SPT6
PB314BT02705_1	2	0	0	0	3	2	2	1	1	0	1	3	0	1	0	1	1	1	1	20	13	#N/A	Kinesin motor domain
PB314BT02706_1	1	0	1	1	1	1	1	1	0	0	1	1	1	1	0	0	1	0	1	13	13	#N/A	DNA repair REX1-B
PB314BT02739_1	1	0	1	0	1	1	1	1	0	0	1	1	1	1	0	0	1	1	1	13	13	#N/A	50S ribosome-binding GTPase
PB314BT02745_1	1	0	1	1	1	1	1	1	0	0	1	0	1	1	0	0	1	1	1	13	13	aspartate carbamoyltransferase catalytic subunit [EC:2.1.3.2]	Aspartate/ornithine carbamoyltransferase, Asp/Orn binding domain
PB314BT02748_2	2	0	1	1	1	1	1	1	0	0	1	1	1	1	0	0	1	2	0	15	13	#N/A	CAP-Gly domain
PB314BT02751_1	1	0	1	1	1	2	1	2	0	0	1	1	1	1	0	0	1	1	0	15	13	large subunit ribosomal protein L7/L12	Ribosomal protein L7/L12 dimerisation domain
PB314BT02763_1	1	0	2	1	1	1	1	1	0	0	1	1	1	2	0	0	1	0	1	15	13	#N/A	Ras family
PB314BT02779_1	1	0	1	0	1	1	1	3	0	0	1	1	1	1	0	1	1	0	1	15	13	#N/A	Snare region anchored in the vesicle membrane C-terminus
PB314BT02796_1	1	0	1	1	1	1	1	1	0	0	1	1	1	1	0	0	2	1	0	14	13	20S proteasome subunit beta 4 [EC:3.4.25.1]	Proteasome subunit
PB314BT02817_1	1	0	1	1	1	1	1	2	0	1	1	0	1	1	0	0	1	0	1	14	13	nuclear pore complex protein Nup54	Nucleoporin complex subunit 54
PB314BT02827_1	1	0	1	0	1	1	1	1	0	0	1	1	1	1	0	0	1	2	1	14	13	#N/A	Sec1 family
PB314BT02849_1	1	0	1	0	1	1	1	1	0	0	1	1	1	1	0	0	1	1	1	13	13	farnesyl diphosphate synthase [EC:2.5.1.1 2.5.1.10]	Polyprenyl synthetase
PB314BT02868_1	4	0	3	1	3	4	3	2	0	0	1	1	3	2	0	0	1	0	1	29	13	#N/A	#N/A
PB314BT02870_1	2	0	1	1	1	2	1	1	0	0	1	0	1	1	0	0	1	1	1	15	13	#N/A	#N/A
PB314BT02886_1	2	0	2	0	1	1	1	1	0	0	2	1	1	1	0	0	1	1	1	16	13	#N/A	CBF/Mak21 family
PB314BT02892_1	0	0	1	1	1	1	1	1	0	0	2	1	1	1	0	0	2	2	2	17	13	#N/A	Eukaryotic aspartyl protease
PB314BT02909_1	1	0	1	1	1	1	1	1	0	0	1	1	2	1	0	0	2	0	1	15	13	#N/A	Sin3 binding region of histone deacetylase complex subunit SAP30
PB314BT02955_1	3	0	2	0	2	3	2	2	0	0	3	1	4	1	0	0	3	2	1	29	13	#N/A	Glutamine amidotransferase class-I
PB314BT02966_1	3	0	2	0	1	3	2	3	0	0	1	4	2	2	0	0	1	5	1	30	13	#N/A	Vacuolar sorting-associated protein 13, N-terminal
PB314BT02971_1	1	0	1	0	1	1	1	1	0	0	1	0	1	1	0	1	1	1	1	13	13	large subunit ribosomal protein L2	Ribosomal Proteins L2, RNA binding domain
PB314BT02979_1	1	0	2	1	1	1	1	1	1	0	1	1	1	1	0	0	1	0	0	14	13	DNA-directed RNA polymerase II subunit RPB11	RNA polymerase Rpb3/Rpb11 dimerisation domain
PB314BT03008_1	1	0	1	0	1	1	1	2	0	0	1	2	1	2	0	0	1	1	1	16	13	UDP-glucuronate decarboxylase [EC:4.1.1.35]	GDP-mannose 4,6 dehydratase
PB314BT03020_1	1	0	2	0	2	1	1	1	0	0	1	1	1	1	0	0	1	1	1	15	13	cyclin-dependent kinase 7 [EC:2.7.11.22 2.7.11.23]	Protein kinase domain
PB314BT03037_1	2	0	0	0	3	2	2	1	1	0	1	3	0	1	0	1	1	1	1	20	13	#N/A	Kinesin motor domain
PB314BT03079_1	2	0	1	1	1	1	1	1	0	0	1	2	2	1	0	0	3	1	0	18	13	V-type H+-transporting ATPase subunit H	V-ATPase subunit H
PB314BT03089_1	2	0	2	0	1	2	1	1	0	0	1	2	1	1	0	0	1	4	1	20	13	leucyl-tRNA synthetase [EC:6.1.1.4]	tRNA synthetases class I (I, L, M and V)
PB314BT03127_1	1	0	1	1	1	1	1	1	0	0	1	1	1	1	0	0	1	0	1	13	13	#N/A	Inhibitor of growth proteins N-terminal histone-binding
PB314BT03132_1	1	0	2	0	1	1	1	1	0	0	1	1	2	1	0	0	1	1	1	15	13	small subunit ribosomal protein S9	Ribosomal protein S9/S16
PB314BT03134_1	1	0	1	1	1	1	1	1	2	0	1	0	1	2	0	0	1	0	1	15	13	#N/A	Hydroxyacylglutathione hydrolase C-terminus
PB314BT03147_1	1	0	1	1	1	1	1	2	0	0	1	1	1	1	0	0	1	1	0	14	13	#N/A	TCP-1/cpn60 chaperonin family
PB314BT03168_1	2	0	1	1	1	1	1	1	0	2	1	0	1	1	0	0	1	0	1	15	13	#N/A	RNA recognition motif. (a.k.a. RRM, RBD, or RNP domain)
PB314BT03202_1	1	0	1	1	1	1	1	1	0	0	1	1	1	1	0	0	1	0	1	13	13	#N/A	Ubiquitin-fold modifier-conjugating enzyme 1
PB314BT03207_1	1	0	1	1	1	1	1	3	0	0	1	0	1	1	0	0	1	1	2	16	13	#N/A	RWD domain
PB314BT03210_1	2	0	1	1	2	2	1	2	0	2	2	2	2	0	0	0	1	0	1	21	13	#N/A	Arginine-tRNA-protein transferase, C terminus
PB314BT03222_1	2	0	1	1	1	1	0	1	0	1	1	1	1	1	0	0	1	0	1	14	13	#N/A	#N/A
PB314BT03223_1	1	0	1	1	1	1	1	1	0	0	1	1	1	1	0	0	1	0	1	13	13	small subunit ribosomal protein S17	Ribosomal protein S17
PB314BT03240_1	1	0	1	0	1	1	1	1	0	0	1	1	2	1	0	0	1	1	1	14	13	threonyl-tRNA synthetase [EC:6.1.1.3]	tRNA synthetase class II core domain (G, H, P, S and T)
PB314BT03279_1	1	0	2	1	2	1	1	1	0	0	2	2	1	1	0	0	1	0	1	17	13	#N/A	WD domain, G-beta repeat
PB314BT03294_1	1	0	2	0	1	1	1	1	0	2	1	0	1	3	0	0	2	1	1	18	13	#N/A	NGP1NT (NUC091) domain
PB314BT03298_1	1	0	1	1	1	1	1	1	0	0	1	1	1	1	0	0	1	1	0	13	13	#N/A	Glycosyltransferase sugar-binding region containing DXD motif
PB314BT03300_1	1	0	1	1	1	1	1	1	0	0	1	1	1	1	0	0	1	1	0	13	13	#N/A	Glycosyltransferase sugar-binding region containing DXD motif
PB314BT03322_1	1	0	1	1	1	1	1	1	0	0	1	0	1	1	0	0	1	2	1	14	13	#N/A	NifU-like domain
PB314BT03332_1	1	0	2	1	2	1	1	2	0	0	1	1	1	1	0	0	1	0	1	16	13	#N/A	PAC2 family
PB314BT03346_1	1	0	1	1	1	1	1	1	0	0	1	1	1	1	0	0	1	1	0	13	13	NADH dehydrogenase (ubiquinone) 1 alpha subcomplex subunit 5	ETC complex I subunit conserved region
PB314BT03350_2	2	0	1	2	4	2	1	4	0	0	1	2	3	3	0	0	1	7	0	33	13	#N/A	MMPL family
PB314BT03351_1	1	0	1	0	1	2	1	1	0	0	1	1	2	1	0	0	2	1	1	16	13	#N/A	Sugar (and other) transporter
PB314BT03354_1	2	0	1	1	1	1	2	1	0	1	1	1	1	1	0	0	1	0	0	15	13	#N/A	PHD-finger
PB314BT03361_1	1	0	2	1	2	2	2	1	0	0	1	1	2	1	0	2	2	0	0	20	13	#N/A	Translation initiation factor SUI1
PB314BT03365_1	1	0	2	1	1	1	1	1	0	0	1	0	2	1	0	0	1	1	1	15	13	#N/A	Eukaryotic rRNA processing protein EBP2
PB314BT03372_1	1	0	1	1	1	1	1	1	0	0	1	1	1	1	0	0	1	0	1	13	13	#N/A	#N/A
PB314BT03380_1	1	0	1	1	1	1	1	2	0	0	1	1	1	1	0	0	1	0	1	14	13	#N/A	Protein of unknown function (DUF498/DUF598)
PB314BT03386_1	1	0	1	1	1	1	1	1	0	0	1	1	1	1	0	0	1	1	0	13	13	#N/A	Mitochondrial carrier protein
PB314BT03390_1	1	0	1	1	1	1	1	1	0	0	1	0	1	1	0	0	1	2	1	14	13	DNA-directed RNA polymerases I and III subunit RPAC1	RNA polymerase Rpb3/RpoA insert domain
PB314BT03397_1	2	0	1	1	1	1	1	1	0	0	1	3	2	1	0	0	1	0	1	17	13	glutaryl-CoA dehydrogenase [EC:1.3.8.6]	Acyl-CoA dehydrogenase, middle domain
PB314BT03422_1	4	0	2	0	3	2	2	3	0	1	2	2	2	3	0	0	1	0	1	28	13	#N/A	ABC transporter
PB314BT03436_1	1	0	1	1	1	1	1	2	0	0	1	1	2	2	0	0	1	2	0	17	13	#N/A	Vta1 like
PB314BT03458_1	1	0	1	0	2	2	3	3	2	0	1	1	1	2	0	0	2	0	1	22	13	#N/A	Kinesin motor domain
PB314BT03476_2	1	0	2	1	1	2	1	1	0	0	1	1	1	2	0	0	1	0	1	16	13	allantoicase [EC:3.5.3.4]	Allantoicase repeat
PB314BT03490_1	4	0	1	0	9	1	1	3	0	4	3	0	5	1	0	0	1	1	1	35	13	#N/A	#N/A
PB314BT03493_1	1	0	1	1	1	1	1	1	0	0	1	1	2	1	0	0	1	0	1	14	13	NADH dehydrogenase (ubiquinone) 1 alpha subcomplex subunit 9	NAD(P)H-binding
PB314BT03515_1	1	0	1	0	4	1	1	1	0	0	1	1	2	1	0	0	1	1	1	17	13	#N/A	Ion channel regulatory protein UNC-93
PB314BT03525_1	2	0	1	2	1	1	1	2	0	0	1	0	2	1	0	0	2	2	1	19	13	#N/A	Nucleotide-sugar transporter
PB314BT03541_1	1	0	1	1	6	1	1	1	0	0	1	1	1	1	0	0	0	1	1	18	13	#N/A	2OG-Fe(II) oxygenase superfamily
PB314BT03543_1	1	0	1	0	1	1	1	2	0	0	1	2	1	2	0	0	1	1	1	16	13	UDP-glucuronate decarboxylase [EC:4.1.1.35]	GDP-mannose 4,6 dehydratase
PB314BT03548_1	2	0	1	1	1	1	1	1	0	0	1	0	1	1	1	0	1	0	1	14	13	small subunit ribosomal protein S15	Ribosomal protein S15
PB314BT03549_1	1	0	1	0	1	1	1	2	0	0	1	1	1	1	0	0	1	1	2	15	13	ornithine carbamoyltransferase [EC:2.1.3.3]	Aspartate/ornithine carbamoyltransferase, carbamoyl-P binding domain
PB314BT03595_1	1	0	1	0	1	1	1	1	0	0	2	1	2	1	0	0	1	3	1	17	13	#N/A	Dihydrouridine synthase (Dus)
PB314BT03604_1	1	0	1	3	1	1	1	1	1	0	1	0	1	1	0	0	1	1	0	15	13	#N/A	U3-containing 90S pre-ribosomal complex subunit
PB314BT03622_1	1	0	1	0	1	2	1	1	0	0	2	1	2	3	0	0	2	2	1	20	13	#N/A	SAC3/GANP family
PB314BT03628_1	1	0	3	0	3	1	2	4	0	0	1	1	2	2	0	0	1	2	2	25	13	protein kinase A [EC:2.7.11.11]	Kelch motif
PB314BT03643_1	2	0	1	1	18	2	1	1	0	0	1	1	1	1	0	0	1	1	0	32	13	alanine-glyoxylate transaminase / serine-glyoxylate transaminase / serine-pyruvate transaminase [EC:2.6.1.44 2.6.1.45 2.6.1.51]	Aminotransferase class-V
PB314BT03656_1	1	0	1	1	1	1	1	1	0	0	1	1	1	1	0	0	1	1	0	13	13	replication factor A1	Replication factor-A C terminal domain
PB314BT03672_1	1	0	1	1	1	1	1	1	0	1	1	1	1	1	0	0	1	0	0	13	13	#N/A	Got1/Sft2-like family
PB314BT03700_1	1	0	1	0	2	1	1	2	1	0	2	0	2	1	0	0	1	1	1	17	13	#N/A	tRNA methyltransferase complex GCD14 subunit
PB314BT03747_1	1	0	1	1	1	1	1	1	0	0	1	0	1	1	0	0	1	1	1	13	13	#N/A	Protein kinase domain
PB314BT03759_1	1	0	1	1	1	1	1	1	0	0	1	1	1	1	0	0	1	0	1	13	13	large subunit ribosomal protein L32e	Ribosomal protein L32
PB314BT03763_1	1	0	1	1	1	1	1	1	0	0	1	0	1	1	0	0	1	1	1	13	13	#N/A	Glucosamine-6-phosphate isomerases/6-phosphogluconolactonase
PB314BT03768_1	1	0	1	0	1	3	1	1	0	1	2	1	1	1	0	0	1	2	0	17	13	#N/A	Myb/SANT-like DNA-binding domain
PB314BT03771_1	1	0	2	3	2	3	2	1	0	0	1	1	1	2	0	0	2	0	1	22	13	prephenate dehydratase [EC:4.2.1.51]	Prephenate dehydrogenase
PB314BT03778_1	1	0	1	1	1	1	1	1	0	0	1	1	1	1	0	0	1	1	0	13	13	26S proteasome regulatory subunit N11	Maintenance of mitochondrial structure and function
PB314BT03807_1	1	0	3	3	2	1	1	1	0	0	1	0	2	2	0	0	1	1	1	20	13	SEL1 protein	Sel1 repeat
PB314BT03818_1	1	0	1	1	1	1	1	1	0	0	2	0	1	1	0	0	2	1	2	16	13	#N/A	Thi4 family
PB314BT03827_1	2	0	1	1	2	1	1	1	0	0	3	0	1	1	0	0	1	1	1	17	13	#N/A	WD domain, G-beta repeat
PB314BT03828_1	2	0	1	1	1	1	1	1	0	0	2	2	1	1	0	0	1	0	1	16	13	#N/A	Zinc carboxypeptidase
PB314BT03829_1	1	0	1	1	1	1	1	1	0	0	1	1	1	1	0	0	2	1	0	14	13	#N/A	Cofilin/tropomyosin-type actin-binding protein
PB314BT03831_1	1	0	2	3	1	1	1	1	0	0	1	2	2	2	0	0	1	2	0	20	13	#N/A	EF-hand domain pair
PB314BT03891_1	1	0	1	1	2	1	1	1	0	0	1	0	1	1	0	0	1	1	1	14	13	replication factor C subunit 3/5	DNA polymerase III, delta subunit
PB314BT03894_1	1	0	1	1	1	1	1	1	0	0	1	1	1	1	0	0	1	0	1	13	13	#N/A	Phosphate transport (Pho88)
PB314BT03910_1	1	0	1	1	1	1	1	1	0	0	1	1	1	1	0	0	1	0	1	13	13	#N/A	#N/A
PB314BT03912_1	1	0	1	2	2	1	1	2	0	1	1	1	1	2	0	0	1	0	0	17	13	#N/A	Nuclear transport factor 2 (NTF2) domain
PB314BT03946_1	2	0	1	1	1	1	1	1	0	0	1	1	1	1	0	0	1	0	1	14	13	#N/A	DPCD protein family
PB314BT03965_1	4	0	2	1	4	2	2	2	0	0	3	2	3	1	0	0	2	3	0	31	13	alanyl-tRNA synthetase [EC:6.1.1.7]	tRNA synthetases class II (A)
PB314BT03966_1	4	0	2	1	4	2	2	2	0	0	3	2	3	1	0	0	2	3	0	31	13	alanyl-tRNA synthetase [EC:6.1.1.7]	Threonyl and Alanyl tRNA synthetase second additional domain
PB314BT03995_1	3	0	2	2	5	2	2	1	0	0	3	2	2	3	0	0	2	2	0	31	13	#N/A	GDP-mannose 4,6 dehydratase
PB314BT04011_1	2	0	1	0	2	2	2	3	0	0	1	1	2	1	0	0	1	2	1	21	13	phenylalanyl-tRNA synthetase alpha chain [EC:6.1.1.20]	Ferredoxin-fold anticodon binding domain
PB314BT04027_1	1	0	1	1	1	1	1	1	0	0	2	1	1	1	0	0	0	1	1	14	13	#N/A	Tetratricopeptide repeat
PB314BT04029_1	1	0	1	1	1	1	1	1	0	0	1	1	1	1	0	0	1	0	1	13	13	#N/A	Cgr1 family
PB314BT04041_1	1	0	1	1	1	1	1	1	0	0	1	1	1	1	0	0	1	0	1	13	13	V-type H+-transporting ATPase 21kDa proteolipid subunit	ATP synthase subunit C
PB314BT04049_1	1	0	2	2	2	2	1	1	0	0	1	1	1	1	0	0	1	4	0	20	13	arginyl-tRNA synthetase [EC:6.1.1.19]	Putative tRNA binding domain
PB314BT04054_1	2	0	2	1	1	1	1	1	0	0	1	2	3	2	0	0	1	0	2	20	13	#N/A	Glutathione S-transferase, C-terminal domain
PB314BT04059_1	1	0	1	2	1	2	2	1	0	2	1	0	1	1	0	0	1	0	1	17	13	#N/A	Sas10 C-terminal domain
PB314BT04063_1	8	0	1	2	3	1	1	1	0	0	1	1	0	1	0	0	2	1	1	24	13	#N/A	RIB43A
PB314BT04066_1	1	0	1	1	1	1	1	1	0	0	1	1	1	1	0	0	1	0	1	13	13	#N/A	Ras family
PB314BT04071_1	1	0	2	0	3	5	6	3	0	2	2	1	1	1	0	0	2	1	0	30	13	#N/A	Leucine rich repeat
PB314BT04080_1	1	0	2	2	1	1	1	2	0	0	1	0	1	1	0	0	1	1	1	16	13	V-type H+-transporting ATPase subunit D	ATP synthase subunit D
PB314BT04084_1	1	0	1	0	1	2	1	2	0	1	1	0	1	2	0	0	1	1	1	16	13	#N/A	Mitochondrial matrix Mmp37
PB314BT04099_1	1	0	1	1	1	2	1	1	0	1	3	3	2	3	0	0	1	0	0	21	13	#N/A	CBS domain
PB314BT04103_1	1	0	2	1	1	1	1	1	0	0	1	0	1	1	0	0	1	1	1	14	13	#N/A	Cofilin/tropomyosin-type actin-binding protein
PB314BT04107_1	1	0	2	0	3	5	6	3	0	2	2	1	1	1	0	0	2	1	0	30	13	#N/A	Leucine rich repeat
PB314BT04115_1	1	0	2	0	3	5	6	3	0	2	2	1	1	1	0	0	2	1	0	30	13	#N/A	Leucine Rich repeat
PB314BT04142_1	3	0	1	1	1	2	1	1	0	0	1	1	3	0	0	0	2	2	1	20	13	#N/A	MYND finger
PB314BT04145_1	1	0	1	0	1	1	1	1	0	0	1	0	1	1	0	1	1	1	3	15	13	#N/A	WD domain, G-beta repeat
PB314BT04157_1	3	0	1	1	2	2	1	1	0	0	2	1	2	1	0	0	1	1	0	19	13	6-phosphogluconate dehydrogenase [EC:1.1.1.44 1.1.1.343]	6-phosphogluconate dehydrogenase, C-terminal domain
PB314BT04172_1	3	0	2	1	42	2	3	2	0	0	1	1	3	2	0	0	2	1	0	65	13	#N/A	Poly A polymerase head domain
PB314BT04179_1	1	0	1	1	1	1	1	1	0	0	2	2	1	2	0	0	1	0	1	16	13	#N/A	NifU-like N terminal domain
PB314BT04201_1	2	0	1	0	1	1	1	1	0	0	1	1	1	1	0	0	1	2	1	15	13	glycogen synthase kinase 3 beta [EC:2.7.11.26]	Protein kinase domain
PB314BT04208_1	1	0	1	1	1	1	1	1	0	1	1	2	1	1	0	0	1	0	0	14	13	#N/A	Sedlin, N-terminal conserved region
PB314BT04218_1	1	0	1	1	1	1	1	1	0	0	2	1	1	0	0	0	2	7	1	21	13	#N/A	Staphylococcal nuclease homologue
PB314BT04221_1	1	0	1	1	1	1	1	1	0	0	1	1	1	1	0	0	1	0	1	13	13	#N/A	TB2/DP1, HVA22 family
PB314BT04242_1	1	0	2	1	2	1	1	2	0	0	1	1	2	1	0	0	1	0	1	17	13	#N/A	Enolase, C-terminal TIM barrel domain
PB314BT04264_1	1	0	2	1	2	2	3	1	0	0	1	2	3	1	0	0	2	0	1	22	13	#N/A	Potential Queuosine, Q, salvage protein family
PB314BT04272_1	2	0	1	1	1	1	1	1	0	0	1	1	1	1	0	1	1	0	0	14	13	#N/A	Rer1 family
PB314BT04286_1	1	0	2	0	1	1	1	1	0	0	2	1	1	1	0	0	2	1	1	16	13	#N/A	Sof1-like domain
PB314BT04299_1	1	0	1	1	1	1	1	1	0	0	2	2	1	1	0	0	1	0	2	16	13	glycine cleavage system H protein	Glycine cleavage H-protein
PB314BT04302_1	1	0	1	1	1	1	1	1	0	1	2	0	1	1	0	0	1	0	1	14	13	#N/A	YL1 nuclear protein C-terminal domain
PB314BT04309_1	1	0	1	2	1	1	1	1	0	0	1	1	2	1	0	0	1	0	1	15	13	#N/A	Protein kinase domain
PB314BT04335_1	2	0	1	1	1	1	1	1	0	0	1	2	2	1	0	0	1	0	1	16	13	#N/A	Eukaryotic translation initiation factor 3 subunit G
PB314BT04356_1	1	0	1	2	1	1	1	1	0	0	1	1	2	1	0	0	1	0	1	15	13	#N/A	Protein kinase domain
PB314BT04363_1	1	0	1	1	1	1	1	1	0	1	1	1	1	1	0	0	1	0	0	13	13	large subunit ribosomal protein L18e	Ribosomal protein 60S L18 and 50S L18e
PB314BT04408_1	1	0	1	0	4	1	1	1	0	0	1	1	1	2	0	0	1	1	1	17	13	#N/A	CS domain
PB314BT04429_1	1	0	1	1	1	1	1	1	0	0	1	1	1	1	0	0	1	0	1	13	13	#N/A	Yip1 domain
PB314BT04445_1	1	0	1	0	1	1	1	1	0	0	1	1	1	1	2	0	1	0	1	14	13	#N/A	Eukaryotic elongation factor 5A hypusine, DNA-binding OB fold
PB314BT04452_1	1	0	1	1	1	1	1	1	0	0	1	1	1	1	0	0	1	1	0	13	13	#N/A	Protein of unknown function (DUF2870)
PB314BT04487_1	1	0	1	2	8	1	1	1	0	0	1	1	2	1	0	0	1	0	2	23	13	#N/A	Proline dehydrogenase
PB314BT04516_1	1	0	1	1	1	1	1	1	0	0	1	1	1	1	0	0	1	0	1	13	13	#N/A	Transcription initiation factor TFIID 23-30kDa subunit
PB314BT04517_1	1	0	1	1	1	2	1	1	0	1	3	3	2	3	0	0	1	0	0	21	13	#N/A	CBS domain
PB314BT04529_1	1	0	1	0	1	1	1	1	0	0	1	1	1	1	0	0	1	1	1	13	13	#N/A	NAD-binding of NADP-dependent 3-hydroxyisobutyrate dehydrogenase
PB314BT04539_1	2	0	2	1	1	1	1	1	0	0	1	2	3	2	0	0	1	0	2	20	13	#N/A	Glutathione S-transferase, C-terminal domain
PB314BT04540_1	2	0	4	1	2	2	4	5	0	0	2	3	6	2	0	0	2	0	3	38	13	#N/A	haloacid dehalogenase-like hydrolase
PB314BT04549_1	2	0	1	2	1	2	1	1	0	0	1	2	1	1	0	0	1	0	1	17	13	#N/A	PUL domain
PB314BT04552_1	2	0	1	1	3	1	1	0	0	1	1	0	2	3	0	0	1	1	1	19	13	#N/A	SET domain
PB314BT04553_1	1	0	1	1	2	2	1	2	0	0	1	1	1	1	0	0	1	1	0	16	13	#N/A	Ubiquitin-conjugating enzyme
PB314BT04554_1	2	0	4	1	2	2	4	5	0	0	2	3	6	2	0	0	2	0	3	38	13	#N/A	Cation transporter/ATPase, N-terminus
PB314BT04555_1	2	0	4	1	2	2	4	5	0	0	2	3	6	2	0	0	2	0	3	38	13	#N/A	E1-E2 ATPase
PB314BT04556_1	2	0	4	1	2	2	4	5	0	0	2	3	6	2	0	0	2	0	3	38	13	#N/A	haloacid dehalogenase-like hydrolase
PB314BT04564_1	1	0	2	2	1	1	1	1	0	0	1	1	1	1	0	0	1	1	0	15	13	#N/A	Possible Fer4-like domain in RNase L inhibitor, RLI
PB314BT04575_1	1	0	1	0	2	2	1	2	0	2	1	1	1	1	0	0	1	1	0	17	13	#N/A	Cactus-binding C-terminus of cactin protein
PB314BT04579_1	2	0	1	1	1	1	1	1	0	0	2	1	2	1	0	0	1	2	0	17	13	#N/A	Peptidase C26
PB314BT04584_1	1	0	2	2	3	1	3	4	0	2	5	2	7	3	0	0	1	0	0	36	13	#N/A	Eukaryotic-type carbonic anhydrase
PB314BT04589_1	1	0	2	2	3	1	2	1	0	0	1	1	1	1	0	0	1	4	0	21	13	#N/A	14-3-3 protein
PB314BT04591_1	1	0	1	0	1	1	1	1	0	0	1	2	2	1	0	0	2	1	2	17	13	#N/A	Citrate synthase, C-terminal domain
PB314BT04601_1	1	0	2	2	2	1	2	2	0	0	3	1	2	2	0	0	3	0	3	26	13	2-oxoisovalerate dehydrogenase E1 component beta subunit [EC:1.2.4.4]	Transketolase, C-terminal domain
PB314BT04602_1	2	0	1	0	1	1	1	1	0	0	1	1	1	1	0	0	1	1	1	14	13	#N/A	DnaJ domain
PB314BT04629_1	1	0	1	1	1	1	1	1	0	0	2	0	1	1	0	0	1	1	1	14	13	#N/A	Patatin-like phospholipase
PB314BT04638_1	1	0	2	1	5	3	1	3	0	3	3	2	3	1	0	0	4	0	0	32	13	#N/A	Potential Monad-binding region of RPAP3
PB314BT04668_1	3	0	3	1	7	3	2	2	0	0	2	1	1	1	0	0	3	2	0	31	13	#N/A	Ion transport protein
PB314BT04674_1	2	0	1	0	1	1	1	1	0	1	2	2	1	1	0	0	1	3	0	18	13	#N/A	Serine incorporator (Serinc)
PB314BT04677_1	3	0	1	0	2	0	1	2	0	0	3	3	3	1	0	1	1	1	1	23	13	#N/A	Ubiquitin carboxyl-terminal hydrolase
PB314BT04680_1	1	0	1	1	1	1	1	1	0	0	1	1	1	1	0	1	1	0	0	13	13	#N/A	Clathrin adaptor complex small chain
PB314BT04689_1	1	0	1	0	2	2	1	1	0	1	2	0	1	2	0	0	1	1	1	17	13	#N/A	Iron only hydrogenase large subunit, C-terminal domain
PB314BT04694_1	1	0	1	1	1	1	1	1	0	0	1	1	1	1	0	0	1	1	0	13	13	#N/A	Transcription factor TFIID (or TATA-binding protein, TBP)
PB314BT04702_1	1	0	1	2	2	3	1	1	0	0	1	1	1	1	0	0	1	0	2	18	13	#N/A	Uncharacterized conserved protein (DUF2042)
PB314BT04742_1	2	0	2	1	9	2	2	2	0	0	2	2	1	2	0	0	1	2	0	30	13	#N/A	VIT family
PB314BT04766_1	2	0	2	1	2	1	1	3	0	0	1	1	1	1	0	0	1	0	1	18	13	#N/A	Caulimovirus viroplasmin
PB314BT04788_1	1	0	1	1	1	2	1	1	0	1	2	2	2	1	0	0	2	0	0	18	13	#N/A	PPR repeat
PB314BT04795_1	1	0	2	1	1	2	1	1	0	0	1	0	1	1	0	0	1	2	1	16	13	#N/A	Thiamin pyrophosphokinase, vitamin B1 binding domain
PB314BT04807_1	1	0	1	1	1	1	1	1	0	0	1	1	1	1	0	0	1	0	1	13	13	#N/A	Signal peptidase subunit
PB314BT04811_1	1	0	1	0	1	1	1	1	0	0	1	1	1	1	0	0	1	1	1	13	13	#N/A	WD domain, G-beta repeat
PB314BT04832_1	1	0	1	0	1	1	1	1	0	0	1	1	1	1	0	0	1	1	1	13	13	isopentenyl-diphosphate Delta-isomerase [EC:5.3.3.2]	NUDIX domain
PB314BT04842_1	2	0	2	1	1	1	1	1	0	0	1	0	1	1	0	0	1	1	2	16	13	#N/A	Ran-interacting Mog1 protein
PB314BT04853_1	1	0	1	1	1	1	1	1	0	0	1	2	1	1	0	0	1	0	1	14	13	#N/A	Kinase phosphorylation protein
PB314BT04880_1	1	0	1	0	1	1	1	1	0	0	1	2	1	2	0	0	1	1	1	15	13	#N/A	ANTH domain
PB314BT04888_1	2	0	1	0	2	1	1	1	0	0	1	2	1	1	0	1	1	2	0	17	13	Delta24(24(1))-sterol reductase [EC:1.3.1.71]	Ergosterol biosynthesis ERG4/ERG24 family
PB314BT04891_1	1	0	2	1	1	1	1	2	0	0	1	1	1	1	0	0	1	0	2	16	13	#N/A	Mitochondrial carrier protein
PB314BT04903_2	2	0	1	2	2	1	1	3	0	0	1	0	1	1	0	0	1	2	1	19	13	#N/A	Sir2 family
PB314BT04919_1	1	0	1	0	4	1	1	2	0	1	1	0	1	1	0	0	1	1	2	18	13	replication factor C subunit 1	Replication factor RFC1 C terminal domain
PB314BT04931_1	1	0	2	2	2	1	1	2	0	0	1	0	1	1	0	0	1	1	1	17	13	#N/A	Protein prenyltransferase alpha subunit repeat
PB314BT04959_1	1	0	1	0	2	1	1	1	0	0	1	1	1	1	0	0	1	1	1	14	13	#N/A	SOS response associated peptidase (SRAP)
PB314BT04966_1	1	0	1	1	1	1	1	1	0	0	1	1	1	1	0	0	1	1	0	13	13	large subunit ribosomal protein L24e	Ribosomal protein L24e
PB314BT04980_1	2	0	1	2	1	1	1	1	0	0	1	3	1	2	0	0	2	0	1	19	13	#N/A	TAP42-like family
PB314BT04991_1	2	0	2	1	1	1	1	1	0	0	1	1	1	2	0	0	1	0	1	16	13	#N/A	Regulated-SNARE-like domain
PB314BT05003_1	1	0	1	1	2	1	1	1	0	0	1	1	1	1	0	0	1	0	1	14	13	#N/A	Low temperature viability protein
PB314BT05004_1	1	0	1	1	1	1	1	1	0	0	2	2	1	1	0	0	1	1	0	15	13	3-dehydrosphinganine reductase [EC:1.1.1.102]	short chain dehydrogenase
PB314BT05008_1	1	0	1	1	1	1	1	2	0	0	1	1	1	1	0	0	2	0	1	15	13	DNA-directed RNA polymerase I subunit RPA49	A49-like RNA polymerase I associated factor
PB314BT05021_1	1	0	1	1	1	1	1	1	0	0	1	1	1	1	0	0	1	1	0	13	13	NADH dehydrogenase (ubiquinone) Fe-S protein 1 [EC:1.6.5.3 1.6.99.3]	2Fe-2S iron-sulfur cluster binding domain
PB314BT05057_1	1	0	1	1	1	1	1	1	0	0	2	1	1	1	0	0	1	0	1	14	13	#N/A	Peptidase S24-like
PB314BT05065_1	1	0	1	0	1	1	1	1	0	0	1	2	1	1	0	0	1	1	1	14	13	#N/A	Snare region anchored in the vesicle membrane C-terminus
PB314BT05072_1	1	0	1	0	1	1	1	1	0	1	1	1	2	1	0	0	1	0	1	14	13	#N/A	Initiation factor 2 subunit family
PB314BT05106_1	1	0	3	1	1	2	1	2	0	0	1	1	1	2	0	0	2	0	1	19	13	#N/A	Diacylglycerol acyltransferase
PB314BT05114_1	1	0	1	0	1	1	0	1	0	0	1	1	1	1	0	1	1	1	1	13	13	#N/A	eRF1 domain 3
PB314BT05131_1	1	0	1	1	1	1	1	1	0	0	1	1	2	1	1	0	1	0	0	14	13	#N/A	NAC domain
PB314BT05140_1	1	0	2	0	3	5	6	3	0	2	2	1	1	1	0	0	2	1	0	30	13	#N/A	Leucine Rich repeats (2 copies)
PB314BT05141_1	1	0	2	0	3	5	6	3	0	2	2	1	1	1	0	0	2	1	0	30	13	#N/A	Leucine rich repeat
PB314BT05148_1	1	0	2	1	1	1	1	1	0	0	1	1	2	1	0	0	1	0	1	15	13	#N/A	Domain of unknown function DUF21
PB314BT05160_1	1	0	1	1	1	1	1	1	0	0	1	1	1	1	0	0	1	0	1	13	13	#N/A	#N/A
PB314BT05172_1	2	0	1	1	2	1	1	1	0	0	1	1	1	1	0	0	2	1	0	16	13	#N/A	Ubiquitin-like autophagy protein Apg12
PB314BT05173_1	1	0	2	0	4	1	2	3	0	0	1	1	1	1	0	0	2	2	1	22	13	#N/A	SAM domain (Sterile alpha motif)
PB314BT05196_1	3	0	3	2	2	0	2	2	0	0	2	1	1	2	0	0	2	1	2	25	13	#N/A	Protein of unknown function DUF89
PB314BT05205_1	1	0	2	0	1	1	1	2	0	0	1	1	1	1	0	0	1	2	2	17	13	#N/A	Cation transporter/ATPase, N-terminus
PB314BT05210_1	1	0	1	2	2	1	1	1	0	0	1	1	2	1	0	0	1	4	0	19	13	pre-mRNA-splicing factor CDC5/CEF1	Myb-like DNA-binding domain
PB314BT05218_1	1	0	1	1	1	1	1	1	0	0	1	1	2	1	0	0	1	0	1	14	13	#N/A	Calcineurin-like phosphoesterase
PB314BT05220_1	1	0	3	1	1	1	1	1	0	0	2	1	1	1	0	0	1	0	1	16	13	#N/A	lactate/malate dehydrogenase, alpha/beta C-terminal domain
PB314BT05225_1	4	0	1	2	3	1	1	2	0	0	1	1	1	1	0	0	2	0	1	21	13	#N/A	Autophagocytosis associated protein (Atg3), N-terminal domain
PB314BT05233_1	1	0	1	2	1	1	1	1	0	0	2	3	1	1	0	0	1	0	1	17	13	pyruvate, water dikinase [EC:2.7.9.2]	PEP-utilising enzyme, mobile domain
PB314BT05257_1	1	0	2	1	1	3	2	1	0	0	1	1	2	2	0	0	1	1	0	19	13	E3 ubiquitin-protein ligase synoviolin [EC:2.3.2.27]	Ring finger domain
PB314BT05272_1	2	0	2	0	1	1	1	2	0	1	1	0	2	2	0	0	2	1	1	19	13	#N/A	ThiF family
PB314BT05282_1	1	0	1	1	1	1	1	2	0	0	1	1	1	1	0	0	1	0	1	14	13	#N/A	Sodium/hydrogen exchanger family
PB314BT05296_1	1	0	1	1	1	2	1	1	0	1	3	3	2	3	0	0	1	0	0	21	13	#N/A	CBS domain
PB314BT05310_1	2	0	1	0	2	2	3	3	0	0	3	1	1	3	0	0	1	4	2	28	13	#N/A	Voltage gated chloride channel
PB314BT05326_1	1	0	1	1	1	1	1	1	0	0	1	0	2	1	0	0	1	1	1	14	13	ESCRT-II complex subunit VPS22	EAP30/Vps36 family
PB314BT05329_1	1	0	0	0	1	1	1	1	0	1	1	1	1	2	0	0	2	1	1	15	13	#N/A	RED-like protein N-terminal region
PB314BT05347_1	1	0	1	0	1	1	1	1	0	0	2	1	1	1	0	0	1	3	1	16	13	#N/A	FAD binding domain
PB314BT05349_1	2	0	5	1	2	3	2	3	0	0	2	0	2	1	0	0	1	3	1	28	13	#N/A	Major Facilitator Superfamily
PB314BT05358_1	2	0	3	1	3	2	2	2	0	0	1	1	1	1	0	0	1	5	0	25	13	#N/A	Calcineurin-like phosphoesterase
PB314BT05362_1	4	0	2	1	3	1	1	1	0	0	2	1	2	1	0	0	1	5	0	25	13	#N/A	Hsp70 protein
PB314BT05384_1	1	0	1	0	1	1	1	2	0	1	1	1	1	1	0	0	1	0	2	15	13	#N/A	PPP4R2
PB314BT05386_1	1	0	3	5	1	1	1	2	0	0	1	1	4	1	0	0	1	0	2	24	13	very-long-chain (3R)-3-hydroxyacyl-CoA dehydratase [EC:4.2.1.134]	Protein tyrosine phosphatase-like protein, PTPLA
PB314BT05423_1	1	0	3	1	1	1	1	1	0	0	1	0	2	1	0	0	1	1	2	17	13	6-phosphogluconolactonase [EC:3.1.1.31]	Glucosamine-6-phosphate isomerases/6-phosphogluconolactonase
PB314BT05429_1	2	0	2	1	1	0	1	2	0	0	1	1	1	1	0	0	1	1	1	16	13	pyrroline-5-carboxylate reductase [EC:1.5.1.2]	NADP oxidoreductase coenzyme F420-dependent
PB314BT05438_1	1	0	1	0	1	1	1	1	0	0	1	1	2	1	0	0	1	1	1	14	13	#N/A	DEK C terminal domain
PB314BT05459_1	2	0	2	1	2	1	2	1	0	0	4	2	3	2	1	0	1	0	0	24	13	#N/A	Natural resistance-associated macrophage protein
PB314BT05460_1	1	0	1	1	1	1	1	0	0	0	1	1	1	1	0	0	1	1	1	13	13	#N/A	Domain of unknown function DUF59
PB314BT05462_1	2	0	1	1	1	1	1	1	0	0	1	1	2	2	0	0	1	0	1	16	13	#N/A	SRP72 RNA-binding domain
PB314BT05466_1	2	0	2	0	1	1	1	1	0	1	2	1	3	1	0	0	1	0	1	18	13	#N/A	alpha/beta hydrolase fold
PB314BT05488_1	1	0	2	2	1	1	2	1	0	0	1	1	2	1	0	0	1	2	0	18	13	#N/A	TPR repeat
PB314BT05493_1	2	0	2	0	2	1	1	1	2	0	3	2	2	1	0	0	1	1	0	21	13	#N/A	Docking domain of Afi1 for Arf3 in vesicle trafficking
PB314BT05540_1	1	0	1	1	1	1	1	1	0	0	1	0	1	1	0	0	1	1	1	13	13	pre-mRNA-processing factor 6	PRP1 splicing factor, N-terminal
PB314BT05558_1	2	0	2	0	1	1	1	1	0	0	1	2	1	1	0	0	1	1	1	16	13	pre-mRNA-processing factor 17	WD domain, G-beta repeat
PB314BT05584_1	3	0	1	0	2	2	1	1	0	0	1	1	1	2	0	0	2	2	1	20	13	#N/A	Ulp1 protease family, C-terminal catalytic domain
PB314BT05599_1	1	0	1	0	1	1	1	1	0	0	1	1	1	1	0	0	1	1	2	14	13	tryptophanyl-tRNA synthetase [EC:6.1.1.2]	tRNA synthetases class I (W and Y)
PB314BT05606_1	1	0	1	1	1	1	1	1	0	1	1	1	1	1	0	0	1	0	0	13	13	#N/A	Glycine cleavage H-protein
PB314BT05617_1	1	0	1	0	2	1	1	1	0	1	1	0	2	1	0	0	1	2	1	16	13	#N/A	Cupin-like domain
PB314BT05619_1	1	0	1	1	1	1	1	1	0	1	2	2	2	1	0	0	1	0	0	16	13	#N/A	Ankyrin repeats (3 copies)
PB314BT05657_1	2	0	2	1	1	1	1	1	0	0	1	0	1	1	0	0	1	3	1	17	13	#N/A	Aldehyde dehydrogenase family
PB314BT05666_1	1	0	1	0	1	2	1	2	0	2	2	0	2	1	0	0	1	1	1	18	13	#N/A	WD domain, G-beta repeat
PB314BT05676_1	2	0	1	0	1	2	1	1	0	0	1	2	1	1	0	0	1	1	4	19	13	#N/A	Gtr1/RagA G protein conserved region
PB314BT05698_1	1	0	1	2	2	1	1	2	0	0	3	3	2	0	0	0	1	1	2	22	13	#N/A	ATPase family associated with various cellular activities (AAA)
PB314BT05709_1	2	0	0	0	2	2	1	1	0	2	3	2	1	4	0	0	1	1	2	24	13	#N/A	alpha/beta hydrolase fold
PB314BT05722_1	2	0	1	2	1	1	1	1	0	0	3	0	1	1	0	0	1	3	1	19	13	crooked neck	Suppressor of forked protein (Suf)
PB314BT05728_1	1	0	1	0	1	2	1	2	0	0	1	2	1	2	0	0	1	3	1	19	13	aldehyde dehydrogenase (NAD+) [EC:1.2.1.3]	Aldehyde dehydrogenase family
PB314BT05753_1	1	0	1	0	2	1	1	1	0	1	1	0	2	1	0	0	1	2	1	16	13	#N/A	Cupin-like domain
PB314BT05758_1	2	0	7	0	4	6	3	2	0	0	1	2	2	1	0	0	2	6	3	41	13	#N/A	Myotubularin protein
PB314BT05773_1	3	0	3	1	1	1	1	2	0	0	3	1	2	1	0	0	1	2	0	22	13	phosphoenolpyruvate carboxykinase (ATP) [EC:4.1.1.49]	Phosphoenolpyruvate carboxykinase
PB314BT05810_1	1	0	1	1	1	1	1	1	1	0	1	1	1	1	0	0	1	0	0	13	13	#N/A	Microsomal signal peptidase 12 kDa subunit (SPC12)
PB314BT05822_1	1	0	1	1	1	1	1	0	0	0	1	4	0	2	0	1	1	1	4	20	13	#N/A	DUF1126 PH-like domain
PB314BT05827_1	2	0	3	0	1	1	1	1	0	1	3	1	1	1	0	0	1	0	1	18	13	#N/A	CRAL/TRIO domain
PB314BT05833_1	1	0	1	1	1	1	1	0	0	0	1	1	1	1	0	0	3	1	1	15	13	#N/A	pre-RNA processing PIH1/Nop17
PB314BT05859_1	3	0	1	0	2	2	1	1	0	0	1	1	1	2	0	0	2	2	1	20	13	#N/A	Ulp1 protease family, C-terminal catalytic domain
PB314BT05867_1	1	0	1	0	2	1	2	3	0	0	1	0	1	1	1	0	1	1	2	18	13	#N/A	HMG (high mobility group) box
PB314BT05875_1	1	0	1	1	1	1	1	1	0	1	1	1	0	1	0	0	1	2	0	14	13	#N/A	Dual specificity phosphatase, catalytic domain
PB314BT05897_1	1	0	1	0	1	1	1	1	0	0	2	1	2	1	0	0	1	1	1	15	13	#N/A	Aminotransferase class I and II
PB314BT05900_1	1	0	1	0	2	1	1	2	0	0	1	1	1	1	0	0	1	1	1	15	13	#N/A	Protein similar to CwfJ C-terminus 2
PB314BT05925_1	1	0	1	2	1	1	1	2	0	0	1	3	1	1	0	0	1	0	1	17	13	#N/A	Mitochondrial ribosomal death-associated protein 3
PB314BT05926_1	1	0	1	2	1	2	1	1	0	0	1	1	1	1	0	0	1	0	2	16	13	#N/A	E2F/DP family winged-helix DNA-binding domain
PB314BT05941_1	2	0	1	0	4	1	2	1	0	0	2	0	2	1	0	2	1	3	1	23	13	#N/A	HECT-domain (ubiquitin-transferase)
PB314BT05945_1	1	0	1	0	1	1	1	1	0	1	1	0	1	2	0	0	1	1	1	14	13	#N/A	CS domain
PB314BT05986_1	1	0	1	0	1	1	1	1	0	0	1	1	1	1	0	0	1	2	1	14	13	#N/A	HSCB C-terminal oligomerisation domain
PB314BT05990_1	2	0	1	0	2	1	0	1	1	0	2	2	1	1	0	0	1	2	3	20	13	#N/A	Ring finger domain
PB314BT06004_1	1	0	1	1	1	2	1	1	0	0	1	1	1	1	0	0	1	0	1	14	13	translation initiation factor 4E	Eukaryotic initiation factor 4E
PB314BT06010_1	1	0	1	1	3	1	1	1	0	0	1	0	1	2	0	0	1	1	1	16	13	#N/A	Enoyl-CoA hydratase/isomerase
PB314BT06013_1	1	0	1	1	1	1	1	0	0	0	1	1	2	1	0	0	1	1	1	14	13	#N/A	Transcription initiation factor IIA, gamma subunit, helical domain
PB314BT06018_1	1	0	1	1	1	1	0	1	0	0	1	1	1	1	0	0	2	1	1	14	13	#N/A	#N/A
PB314BT06046_1	1	0	1	1	1	1	1	1	0	0	1	1	0	1	0	0	2	1	1	14	13	#N/A	EF-hand domain pair
PB314BT06060_2	1	0	3	0	1	2	1	1	0	1	2	0	1	1	0	0	1	5	1	21	13	#N/A	HEAT repeats
PB314BT06083_1	1	0	1	1	1	1	1	1	0	0	1	1	1	1	0	0	1	0	1	13	13	#N/A	Translation initiation factor 1A / IF-1
PB314BT06102_1	3	0	2	1	1	3	1	1	0	0	1	2	1	1	0	0	1	0	1	19	13	#N/A	DnaJ domain
PB314BT06103_1	2	0	7	0	4	6	3	2	0	0	1	2	2	1	0	0	2	6	3	41	13	#N/A	Myotubularin-like phosphatase domain
PB314BT06108_1	1	0	1	1	1	1	1	3	0	0	1	1	1	1	0	0	1	1	0	15	13	#N/A	Protein phosphatase 2C
PB314BT06190_1	3	0	2	1	2	6	3	3	0	0	3	0	2	4	0	0	3	5	2	39	13	#N/A	2-oxoglutarate dehydrogenase C-terminal
PB314BT06198_1	1	0	1	1	1	1	1	1	0	2	1	0	2	1	0	0	1	0	1	15	13	bud site selection protein 31	G10 protein
PB314BT06213_1	1	0	1	0	2	1	1	1	0	0	1	1	2	1	0	0	1	1	1	15	13	#N/A	Utp11 protein
PB314BT06228_1	1	0	1	1	1	2	1	1	0	0	1	1	1	1	0	0	1	1	0	14	13	26S proteasome regulatory subunit N9	PCI domain
PB314BT06235_1	1	0	1	1	2	1	1	2	0	0	1	1	1	1	0	0	1	0	1	15	13	#N/A	Mo25-like
PB314BT06246_1	1	0	1	1	1	1	1	2	0	0	2	1	2	2	0	0	1	0	1	17	13	#N/A	Inhibitor of apoptosis-promoting Bax1
PB314BT06250_1	1	0	1	1	1	1	1	2	0	0	1	0	1	1	0	0	1	1	1	14	13	splicing factor 3A subunit 2	Pre-mRNA-splicing factor SF3a complex subunit 2 (Prp11)
PB314BT06251_1	2	0	1	1	1	1	1	1	0	0	0	1	1	1	0	0	1	1	1	14	13	#N/A	RNA recognition motif. (a.k.a. RRM, RBD, or RNP domain)
PB314BT06271_1	2	0	1	2	2	2	1	1	0	1	2	1	1	0	0	0	1	0	2	19	13	5-amino-6-(5-phospho-D-ribitylamino)uracil phosphatase [EC:3.1.3.104]	haloacid dehalogenase-like hydrolase
PB314BT06296_1	1	0	1	0	1	1	1	2	1	0	1	0	1	1	0	0	1	1	2	15	13	cyclin H	Cyclin C-terminal domain
PB314BT06307_1	1	0	1	1	1	1	1	1	0	0	1	1	1	1	0	0	1	0	2	14	13	#N/A	Zinc finger, C3HC4 type (RING finger)
PB314BT06328_1	1	0	1	1	1	1	1	1	0	0	3	2	3	2	0	0	1	2	0	20	13	#N/A	WD domain, G-beta repeat
PB314BT06339_1	1	0	1	1	1	1	1	1	0	0	1	1	1	1	0	0	1	0	1	13	13	#N/A	Ras family
PB314BT06345_1	1	0	1	1	1	1	1	1	0	0	1	0	1	1	0	0	1	2	1	14	13	oligosaccharyltransferase complex subunit gamma	OST3 / OST6 family, transporter family
PB314BT06354_1	3	0	1	2	1	1	1	3	0	0	1	0	1	2	0	0	1	1	2	20	13	pyruvate carboxylase [EC:6.4.1.1]	HMGL-like
PB314BT06362_1	1	0	1	0	1	1	1	2	0	0	1	1	1	1	0	0	3	1	1	16	13	citrate synthase [EC:2.3.3.1]	Citrate synthase, C-terminal domain
PB314BT06368_1	1	0	1	0	1	1	1	1	0	1	1	0	1	1	0	0	2	2	1	15	13	#N/A	Prolyl oligopeptidase, N-terminal beta-propeller domain
PB314BT06390_1	1	0	1	0	1	2	1	1	0	0	1	1	1	1	0	0	1	2	1	15	13	#N/A	SNARE associated Golgi protein
PB314BT06406_1	2	0	2	0	1	1	1	3	0	2	1	0	1	2	0	0	1	1	1	19	13	#N/A	10 TM Acyl Transferase domain found in Cas1p
PB314BT06426_1	2	0	1	1	1	2	1	1	0	0	1	2	1	1	0	0	1	1	0	16	13	cytochrome c oxidase assembly protein subunit 15	Cytochrome oxidase assembly protein
PB314BT06440_1	1	0	1	1	1	1	1	1	0	0	1	1	1	1	0	0	1	0	1	13	13	#N/A	Cytochrome b5-like Heme/Steroid binding domain
PB314BT06451_1	1	0	1	0	1	1	1	1	0	1	1	1	1	1	0	0	1	1	0	13	13	#N/A	short chain dehydrogenase
PB314BT06472_1	1	0	1	2	3	1	1	1	0	0	1	1	1	1	0	0	1	0	1	16	13	peptidyl-prolyl cis-trans isomerase-like 1 [EC:5.2.1.8]	Cyclophilin type peptidyl-prolyl cis-trans isomerase/CLD
PB314BT06478_1	1	0	1	1	2	1	1	1	0	0	3	1	1	0	0	0	2	2	1	18	13	#N/A	Ring finger domain
PB314BT06488_1	1	0	1	0	1	1	1	3	0	1	3	0	2	2	0	0	2	3	2	23	13	#N/A	Putative S-adenosyl-L-methionine-dependent methyltransferase
PB314BT06493_1	0	0	1	3	2	2	2	1	0	0	1	2	1	1	0	1	1	1	0	19	13	#N/A	Zinc finger C-x8-C-x5-C-x3-H type (and similar)
PB314BT06497_1	1	0	2	0	2	1	1	1	0	0	2	0	1	1	1	0	1	2	1	17	13	ethanolamine-phosphate cytidylyltransferase [EC:2.7.7.14]	Cytidylyltransferase-like
PB314BT06520_1	10	0	3	2	3	6	1	4	0	0	4	3	3	4	0	0	5	2	0	50	13	pre-mRNA-processing factor 8	PROCT (NUC072) domain
PB314BT06542_1	1	0	2	0	2	1	1	1	0	0	1	1	1	1	0	0	1	1	1	15	13	ESCRT-I complex subunit TSG101	Vps23 core domain
PB314BT06554_1	1	0	1	1	1	1	1	1	0	0	1	1	1	1	0	0	1	0	1	13	13	#N/A	LEM3 (ligand-effect modulator 3) family / CDC50 family
PB314BT06555_1	1	0	1	1	1	2	1	2	1	0	1	1	2	1	0	0	1	0	0	16	13	#N/A	Sugar (and other) transporter
PB314BT06556_1	3	0	1	1	1	1	1	1	0	0	1	1	1	1	1	0	1	0	0	15	13	small subunit ribosomal protein S24e	Ribosomal protein S24e
PB314BT06559_1	2	0	1	1	1	1	1	1	0	0	1	0	1	1	0	0	1	2	1	15	13	#N/A	XPG I-region
PB314BT06562_1	1	0	1	1	2	1	1	1	0	0	1	1	1	1	0	0	1	1	0	14	13	26S proteasome regulatory subunit N8	Maintenance of mitochondrial structure and function
PB314BT06584_1	2	0	1	0	1	1	1	1	0	0	1	1	1	1	0	1	0	1	1	14	13	kynureninase [EC:3.7.1.3]	Aminotransferase class-V
PB314BT06595_1	3	0	1	1	3	1	1	2	0	0	1	0	3	2	0	0	3	1	1	23	13	#N/A	Putative diphthamide synthesis protein
PB314BT06607_1	1	0	1	1	1	1	1	1	0	0	1	1	1	1	0	0	1	0	2	14	13	#N/A	TFIIS helical bundle-like domain
PB314BT06620_1	1	0	1	0	1	1	1	1	0	0	1	1	1	1	0	1	1	0	1	13	13	#N/A	Acid Phosphatase
PB314BT06621_1	1	0	1	1	1	1	1	1	0	0	1	0	2	2	0	1	1	2	0	16	13	pre-mRNA-processing factor 19 [EC:2.3.2.27]	Prp19/Pso4-like
PB314BT06624_1	1	0	4	1	1	1	1	1	0	0	1	0	1	1	0	0	2	1	2	18	13	#N/A	Peptidyl-tRNA hydrolase PTH2
PB314BT06650_1	1	0	1	0	1	1	1	1	0	0	1	1	1	1	0	0	1	1	1	13	13	#N/A	Ribosomal protein L10
PB314BT06652_1	1	0	1	1	1	1	1	1	0	0	1	1	2	1	0	0	1	1	0	14	13	nicotinate-nucleotide pyrophosphorylase (carboxylating) [EC:2.4.2.19]	Quinolinate phosphoribosyl transferase, N-terminal domain
PB314BT06663_1	3	0	1	0	2	2	2	1	0	0	5	2	2	3	0	0	1	1	1	26	13	UDPglucose 6-dehydrogenase [EC:1.1.1.22]	UDP-glucose/GDP-mannose dehydrogenase family, central domain
PB314BT06674_1	1	0	1	0	2	1	1	1	0	0	1	1	1	1	0	0	1	1	1	14	13	transcription initiation factor TFIIH subunit 2	Ssl1-like
PB314BT06677_1	1	0	1	0	1	1	1	1	0	0	1	2	1	1	0	0	1	1	2	15	13	serine/threonine kinase 3	Protein kinase domain
PB314BT06680_1	1	0	1	0	1	2	1	2	0	0	2	0	1	1	0	2	1	3	1	19	13	#N/A	Endoplasmic reticulum vesicle transporter
PB314BT06682_1	1	0	1	0	1	1	1	1	0	0	1	1	2	2	0	0	1	3	1	17	13	0	GHMP kinases N terminal domain
PB314BT06686_1	1	0	1	1	1	1	1	1	0	0	1	1	1	1	0	0	1	2	0	14	13	#N/A	Telomere stability C-terminal
PB314BT06690_1	1	0	1	1	1	1	1	1	0	0	1	1	1	1	0	0	1	0	1	13	13	#N/A	Ubiquinol-cytochrome C chaperone
PB314BT06696_1	1	0	1	1	1	1	1	1	0	0	1	1	1	1	0	0	1	1	0	13	13	#N/A	Eukaryotic family of unknown function (DUF1754)
PB314BT06699_1	1	0	1	1	1	1	1	1	0	0	1	1	1	1	0	0	1	2	0	14	13	#N/A	Maintenance of mitochondrial structure and function
PB314BT06700_1	2	0	1	0	1	1	0	1	0	1	1	1	1	1	0	0	1	1	1	14	13	#N/A	#N/A
PB314BT06704_1	2	0	1	1	1	1	1	2	0	0	1	1	1	1	0	0	1	0	1	15	13	#N/A	RanBP1 domain
PB314BT06774_1	3	0	1	1	4	2	1	1	0	0	1	2	1	1	0	0	1	0	2	21	13	#N/A	BT1 family
PB314BT06776_1	1	0	1	0	1	1	1	1	0	1	1	1	2	2	0	0	1	1	0	15	13	phenylalanyl-tRNA synthetase beta chain [EC:6.1.1.20]	tRNA synthetase B5 domain
PB314BT06792_1	3	0	2	0	1	3	2	3	0	0	1	4	2	2	0	0	1	5	1	30	13	#N/A	Repeating coiled region of VPS13
PB314BT06795_1	1	0	1	2	1	1	1	1	0	0	1	1	1	0	0	0	2	6	2	21	13	#N/A	C2 domain
PB314BT06802_1	1	0	2	2	2	1	1	2	0	0	2	1	4	1	0	0	1	0	1	21	13	#N/A	Biotin-requiring enzyme
PB314BT06825_1	1	0	1	3	1	1	1	1	0	0	1	0	1	1	0	0	1	1	1	15	13	#N/A	Tyrosine phosphatase family
PB314BT06858_1	1	0	1	0	2	1	1	1	0	0	1	0	1	1	0	1	2	1	1	15	13	#N/A	Leucine Rich repeats (2 copies)
PB314BT06883_1	1	0	1	1	1	1	1	1	0	0	1	1	2	1	0	0	1	0	1	14	13	#N/A	Polyprenyl synthetase
PB314BT06890_1	1	0	1	1	1	1	1	1	0	0	0	0	1	1	0	1	1	1	1	13	13	phosphopantothenoylcysteine decarboxylase [EC:4.1.1.36]	Flavoprotein
PB314BT06891_1	2	0	1	0	2	1	1	1	0	0	2	1	2	1	0	0	2	2	1	19	13	#N/A	FAD dependent oxidoreductase
PB314BT06919_1	1	0	1	1	3	1	1	1	0	1	1	1	1	3	0	0	1	0	0	17	13	#N/A	ATP-NAD kinase
PB314BT06922_1	1	0	1	0	1	0	1	1	0	1	2	2	1	1	0	0	1	1	1	15	13	#N/A	Pex2 / Pex12 amino terminal region
PB314BT06925_1	1	0	2	0	4	1	1	1	0	0	1	1	1	2	0	0	3	1	1	20	13	#N/A	Nuclear protein Es2
PB314BT06939_1	1	0	1	1	1	2	1	1	0	0	1	0	1	1	0	0	1	1	1	14	13	exosome complex component RRP45	3' exoribonuclease family, domain 1
PB314BT06959_1	1	0	1	1	1	1	1	1	0	0	1	1	1	1	0	0	2	0	1	14	13	large subunit ribosomal protein L28	Ribosomal L28 family
PB314BT06961_1	2	0	1	0	1	1	1	1	0	2	1	0	1	1	0	0	1	1	1	15	13	#N/A	AdoMet dependent proline di-methyltransferase
PB314BT06964_1	2	0	1	1	2	1	1	1	0	0	1	1	1	1	0	0	1	1	0	15	13	#N/A	#N/A
PB314BT06965_1	2	0	2	2	3	2	2	1	0	0	2	3	3	2	0	0	1	0	2	27	13	#N/A	COPI associated protein
PB314BT06978_1	1	0	1	1	1	1	1	1	0	0	1	1	1	2	0	0	1	1	0	14	13	#N/A	Helix-turn-helix
PB314BT06979_1	1	0	1	0	1	1	1	1	0	0	2	1	2	1	0	0	1	1	1	15	13	#N/A	Elongation factor Tu GTP binding domain
PB314BT06981_1	1	0	1	1	2	1	1	1	0	0	1	2	2	1	0	0	1	0	2	17	13	#N/A	Ubiquitin-conjugating enzyme
PB314BT06997_1	2	0	2	0	4	4	3	1	0	0	1	3	2	1	0	0	2	4	1	30	13	#N/A	haloacid dehalogenase-like hydrolase
PB314BT06998_1	1	0	1	1	1	1	1	1	0	0	1	1	1	1	0	0	1	1	0	13	13	#N/A	ARP2/3 complex ARPC3 (21 kDa) subunit
PB314BT07064_1	1	0	1	1	1	1	1	1	0	0	1	1	1	1	0	0	1	1	0	13	13	succinate dehydrogenase (ubiquinone) flavoprotein subunit [EC:1.3.5.1]	Fumarate reductase flavoprotein C-term
PB314BT07071_1	1	0	2	1	1	0	3	2	0	0	2	3	3	4	0	0	2	1	2	27	13	#N/A	Centromere kinetochore component CENP-T histone fold
PB314BT07090_1	1	0	2	1	1	1	1	1	0	0	1	1	2	1	0	0	1	0	1	15	13	large subunit ribosomal protein L4	Ribosomal protein L4/L1 family
PB314BT07095_1	1	0	2	2	2	1	1	1	0	0	2	2	1	1	0	0	2	8	0	26	13	26S proteasome regulatory subunit N2	HEAT repeats
PB314BT07101_1	1	0	1	0	1	1	1	1	1	0	1	0	1	1	0	0	2	1	1	14	13	#N/A	RNA polymerase I-associated factor PAF67
PB314BT07103_1	1	0	1	2	1	1	1	1	0	1	1	0	2	1	0	0	1	2	0	16	13	#N/A	GDA1/CD39 (nucleoside phosphatase) family
PB314BT07118_1	1	0	1	0	1	2	1	1	0	0	1	1	1	2	0	0	2	1	1	16	13	#N/A	Serine aminopeptidase, S33
PB314BT07121_1	1	0	2	0	1	1	1	1	0	0	1	1	2	1	0	0	2	1	1	16	13	#N/A	Eukaryotic translation initiation factor 3 subunit 7 (eIF-3)
PB314BT07140_1	1	0	2	1	2	0	1	1	0	0	1	1	1	1	0	0	1	2	1	16	13	#N/A	Conserved oligomeric complex COG6
PB314BT07155_1	1	0	1	1	1	1	1	1	0	0	1	1	2	2	0	0	2	1	0	16	13	#N/A	DHHC palmitoyltransferase
PB314BT07159_1	1	0	1	0	1	1	1	1	0	0	1	2	2	2	0	0	1	1	1	16	13	#N/A	Prp18 domain
PB314BT07175_1	1	0	1	1	1	1	1	2	0	0	1	1	1	1	2	0	1	0	0	15	13	large subunit ribosomal protein L35Ae	Ribosomal protein L35Ae
PB314BT07187_1	1	0	1	1	1	1	1	2	0	0	1	0	1	1	0	0	1	1	1	14	13	#N/A	Ubiquitin-conjugating enzyme
PB314BT07195_1	1	0	1	0	1	2	1	2	0	0	2	2	2	2	0	1	1	0	1	19	13	#N/A	Rab-GTPase-TBC domain
PB314BT07229_1	1	0	2	1	1	0	3	2	0	0	2	3	3	4	0	0	2	1	2	27	13	#N/A	#N/A
PB314BT07252_1	2	0	2	1	1	1	1	2	0	0	1	1	1	1	0	0	1	0	1	16	13	translocon-associated protein subunit alpha	Translocon-associated protein (TRAP), alpha subunit
PB314BT07255_1	1	0	1	1	1	1	1	1	0	0	1	1	1	1	0	0	1	3	0	15	13	#N/A	HEAT repeat
PB314BT07275_1	3	0	2	0	3	2	2	2	0	0	1	1	2	1	0	1	2	0	1	23	13	#N/A	ABC transporter
PB314BT07285_1	1	0	1	1	2	1	1	1	0	0	2	4	1	2	0	0	1	2	0	20	13	#N/A	Yippee zinc-binding/DNA-binding /Mis18, centromere assembly
PB314BT07297_1	2	0	3	2	2	5	2	1	0	2	1	0	0	1	0	0	2	1	1	25	13	#N/A	Tubulin-tyrosine ligase family
PB314BT07345_1	1	0	1	1	1	1	1	1	0	0	1	0	1	2	0	0	1	1	2	15	13	#N/A	GTP1/OBG
PB314BT07360_1	1	0	1	1	1	1	1	1	0	0	1	1	1	1	0	0	1	0	1	13	13	large subunit ribosomal protein L17	Ribosomal protein L17
PB314BT07372_1	5	0	2	2	1	1	3	1	0	0	3	3	5	3	0	0	1	1	0	31	13	#N/A	ABC transporter
PB314BT07385_1	2	0	1	0	3	1	1	1	0	0	1	1	2	1	0	0	1	1	1	17	13	translation initiation factor 4G	MIF4G domain
PB314BT07390_1	1	0	1	1	1	1	1	1	0	0	1	1	1	1	0	0	1	1	0	13	13	#N/A	Eukaryotic translation initiation factor 2 alpha subunit
PB314BT07415_1	4	0	1	2	3	2	2	3	0	0	2	1	2	2	0	0	2	13	0	39	13	V-type H+-transporting ATPase subunit a	V-type ATPase 116kDa subunit family
PB314BT07432_1	1	0	1	0	1	1	1	2	0	1	1	1	1	1	0	0	1	0	2	15	13	#N/A	Molybdenum Cofactor Synthesis C
PB314BT07445_1	1	0	1	0	1	1	1	1	0	1	1	1	1	1	0	0	1	0	1	13	13	#N/A	Helicase conserved C-terminal domain
PB314BT07468_1	2	0	1	0	1	1	1	1	0	0	1	0	2	2	0	1	1	1	1	16	13	#N/A	NUC153 domain
PB314BT07470_1	1	0	1	1	1	1	1	1	0	0	1	0	1	1	0	0	1	1	1	13	13	#N/A	ATP11 protein
PB314BT07482_1	2	0	1	1	1	1	1	1	0	0	1	1	1	2	0	0	1	1	0	15	13	#N/A	Ribosomal RNA adenine dimethylase
PB314BT07495_1	1	0	1	2	2	1	1	2	0	0	3	1	1	1	0	0	2	0	1	19	13	#N/A	DAHP synthetase I family
PB314BT07512_1	1	0	2	1	1	2	1	1	0	0	1	0	1	1	0	0	1	1	1	15	13	#N/A	Phosphatidylethanolamine-binding protein
PB314BT07513_1	1	0	1	0	1	1	1	2	0	1	2	0	1	1	0	0	1	1	1	15	13	V-type H+-transporting ATPase subunit C	V-ATPase subunit C
PB314BT07515_1	2	0	1	0	1	1	1	1	0	0	1	2	1	1	0	0	1	1	1	15	13	#N/A	Transcription factor TFIIB repeat
PB314BT07518_1	3	0	1	2	1	1	1	1	0	0	1	0	1	1	0	0	1	1	1	16	13	transcription initiation factor TFIIH subunit 4	Transcription factor Tfb2
PB314BT07527_1	3	0	1	2	3	3	1	1	0	0	2	1	3	2	0	0	4	0	2	28	13	#N/A	Subtilase family
PB314BT07530_1	1	0	2	2	2	1	1	1	0	1	2	1	1	2	0	0	1	0	0	18	13	#N/A	Sortilin, neurotensin receptor 3, C-terminal
PB314BT07532_1	1	0	2	2	1	1	1	1	0	0	1	0	1	1	0	0	2	1	1	16	13	DNA-directed RNA polymerase III subunit RPC3	RNA polymerase III subunit RPC82
PB314BT07544_1	1	0	1	0	1	1	1	1	0	0	1	1	1	1	0	0	1	2	1	14	13	protoporphyrin/coproporphyrin ferrochelatase [EC:4.99.1.1 4.99.1.9]	Ferrochelatase
PB314BT07574_1	1	0	1	1	1	1	1	1	0	0	2	1	1	1	0	0	1	0	1	14	13	small subunit ribosomal protein S16	Ribosomal protein S16
PB314BT07585_1	1	0	1	1	1	1	1	0	0	0	1	1	1	1	0	0	1	1	1	13	13	1-phosphatidylinositol-4-phosphate 5-kinase [EC:2.7.1.68]	Phosphatidylinositol-4-phosphate 5-Kinase
PB314BT07612_1	1	0	1	1	1	1	1	1	0	0	1	1	1	0	0	0	1	1	1	13	13	#N/A	Lecithin:cholesterol acyltransferase
PB314BT07641_1	1	0	1	0	4	1	1	1	0	1	1	2	2	1	0	0	3	7	0	26	13	#N/A	Pumilio-family RNA binding repeat
PB314BT07656_1	2	0	2	0	2	2	2	2	0	0	2	2	3	1	0	0	3	3	1	27	13	#N/A	Piezo non-specific cation channel, R-Ras-binding domain
PB314BT07661_1	1	0	1	1	1	1	1	1	0	0	1	1	1	1	0	0	1	0	1	13	13	#N/A	#N/A
PB314BT07686_1	2	0	2	1	1	1	1	2	0	0	1	1	1	1	0	0	1	0	1	16	13	#N/A	#N/A
PB314BT07697_1	1	0	1	1	1	1	1	1	0	0	1	1	1	1	0	0	1	1	0	13	13	#N/A	Cyclophilin type peptidyl-prolyl cis-trans isomerase/CLD
PB314BT07710_1	1	0	2	2	1	1	1	1	0	0	1	0	1	1	0	1	0	2	3	18	13	#N/A	N-terminal domain of oxidoreductase
PB314BT07715_1	1	0	1	1	1	1	1	2	0	0	1	1	2	1	0	0	1	0	1	15	13	#N/A	Protein phosphatase 2C
PB314BT07725_1	1	0	2	0	3	2	1	2	0	0	2	1	3	1	0	0	2	2	1	23	13	#N/A	Peptidase family C54
PB314BT07761_1	4	0	2	1	4	1	3	5	0	0	2	0	2	3	0	0	2	3	1	33	13	#N/A	Helicase conserved C-terminal domain
PB314BT07792_1	2	0	2	1	2	2	2	2	0	1	1	0	1	2	0	0	2	0	1	21	13	#N/A	JmjC domain, hydroxylase
PB314BT07793_1	1	0	1	1	2	1	1	1	0	0	1	1	1	2	0	0	1	1	0	15	13	succinate dehydrogenase (ubiquinone) iron-sulfur subunit [EC:1.3.5.1]	4Fe-4S dicluster domain
PB314BT07795_1	1	0	1	1	2	1	1	1	0	0	1	2	1	1	0	0	1	1	0	15	13	#N/A	Methylmalonic aciduria and homocystinuria type D protein
PB314BT07797_1	1	0	1	0	2	2	1	1	0	1	2	0	1	1	0	0	1	3	1	18	13	#N/A	Phosphoglucomutase/phosphomannomutase, alpha/beta/alpha domain I
PB314BT07825_1	1	0	1	1	1	1	1	1	0	0	2	1	2	1	0	0	1	1	0	15	13	#N/A	Cytokine-induced anti-apoptosis inhibitor 1, Fe-S biogenesis
PB314BT07839_1	1	0	1	1	1	1	1	0	0	0	1	4	0	2	0	1	1	1	4	20	13	#N/A	EF-hand domain pair
PB314BT07855_1	1	0	1	1	1	1	1	1	0	0	1	1	1	1	0	0	1	1	0	13	13	#N/A	ADP-ribosylation factor family
PB314BT07890_1	1	0	1	0	3	2	1	2	1	0	1	0	2	1	0	0	1	1	1	18	13	0	DNA mismatch repair protein, C-terminal domain
PB314BT07892_1	1	0	1	1	1	1	1	1	0	0	1	1	1	1	0	0	1	1	0	13	13	pre-mRNA-splicing factor ISY1	Isy1-like splicing family
PB314BT07895_1	1	0	1	2	2	1	1	3	0	0	2	1	1	1	0	0	1	0	1	18	13	#N/A	Diacylglycerol acyltransferase
PB314BT07901_1	1	0	1	1	1	1	1	1	0	1	1	1	1	1	0	0	1	0	0	13	13	serine-threonine kinase receptor-associated protein	WD domain, G-beta repeat
PB314BT07917_1	1	0	1	0	2	1	1	2	0	1	2	1	3	4	0	0	1	3	0	23	13	#N/A	Aminotransferase class I and II
PB314BT07928_1	2	0	2	1	2	2	1	2	0	0	2	2	2	0	0	0	1	1	1	21	13	#N/A	Putative zinc finger motif, C2HC5-type
PB314BT07936_1	1	0	2	1	2	2	1	1	0	0	1	1	1	2	0	0	2	1	0	18	13	#N/A	Tetratricopeptide repeat
PB314BT07966_1	0	0	1	1	1	1	1	2	0	0	1	1	1	1	0	0	2	1	1	15	13	#N/A	Translation initiation factor SUI1
PB314BT07967_1	1	0	1	1	1	1	1	2	0	0	1	0	1	1	0	0	1	1	1	14	13	#N/A	Biotin/lipoate A/B protein ligase family
PB314BT07987_1	2	0	0	0	2	1	1	1	0	1	1	0	1	1	1	0	1	1	1	15	13	#N/A	WD domain, G-beta repeat
PB314BT07988_1	2	0	1	0	1	3	1	1	0	0	1	1	1	1	0	0	3	1	1	18	13	#N/A	Cyclin, N-terminal domain
PB314BT07989_1	2	0	1	0	2	2	1	2	0	1	1	0	2	1	0	0	3	1	1	20	13	#N/A	Ubiquitin-activating enzyme active site
PB314BT07993_1	2	0	1	1	2	1	1	1	0	0	3	1	3	1	0	2	1	0	0	20	13	#N/A	Protein kinase domain
PB314BT07998_2	1	0	2	0	1	1	1	2	0	0	1	1	1	1	0	0	1	2	2	17	13	#N/A	Cation transporter/ATPase, N-terminus
PB314BT08036_1	1	0	1	1	1	1	1	1	1	0	1	0	1	2	0	0	1	0	1	14	13	#N/A	#N/A
PB314BT08038_1	2	0	1	0	1	1	1	3	0	1	2	2	2	3	0	0	1	1	0	21	13	#N/A	Protein of unknown function (DUF410)
PB314BT08058_1	1	0	2	1	1	2	1	2	0	0	2	0	2	1	0	0	2	1	1	19	13	#N/A	#N/A
PB314BT08061_1	1	0	1	1	1	1	1	1	0	0	1	1	2	1	0	0	1	0	1	14	13	#N/A	Tim17/Tim22/Tim23/Pmp24 family
PB314BT08075_1	1	0	1	1	1	1	1	1	0	0	1	2	1	1	0	1	1	0	0	14	13	#N/A	zinc-RING finger domain
PB314BT08084_1	2	0	2	0	4	1	2	2	0	0	2	3	3	3	0	0	3	1	1	29	13	2-oxoisovalerate dehydrogenase E1 component alpha subunit [EC:1.2.4.4]	Dehydrogenase E1 component
PB314BT08128_1	2	0	1	0	1	2	1	1	0	0	1	1	1	1	0	0	1	4	1	18	13	#N/A	DENN (AEX-3) domain
PB314BT08130_1	1	0	1	2	4	1	1	1	0	0	1	1	2	1	0	0	1	1	0	18	13	#N/A	Vacuolar 14 Fab1-binding region
PB314BT08139_1	2	0	2	2	1	1	1	1	0	0	2	2	1	1	0	0	1	0	1	18	13	#N/A	#N/A
PB314BT08140_1	1	0	1	0	1	1	1	1	0	2	1	1	1	2	0	0	1	0	1	15	13	#N/A	Prefoldin subunit
PB314BT08143_1	2	0	2	2	1	1	1	1	0	0	2	2	1	1	0	0	1	0	1	18	13	#N/A	NAD binding domain of 6-phosphogluconate dehydrogenase
PB314BT08176_2	2	0	4	0	2	3	2	2	0	0	2	2	1	1	0	0	3	2	1	27	13	#N/A	Endonuclease/Exonuclease/phosphatase family
PB314BT08203_1	1	0	1	1	1	1	1	1	0	0	1	1	1	1	0	0	1	0	1	13	13	#N/A	Acetyltransferase (GNAT) family
PB314BT08213_1	1	0	1	0	1	1	2	3	2	0	1	1	1	2	0	0	3	0	1	20	13	#N/A	C2H2-type zinc finger
PB314BT08214_1	1	0	1	0	3	2	1	1	0	0	2	0	1	1	0	1	1	3	1	19	13	#N/A	Exocyst complex subunit Sec15-like
PB314BT08215_1	1	0	1	0	1	2	1	2	0	0	1	1	1	1	0	0	3	4	1	20	13	#N/A	Rab-GTPase-TBC domain
PB314BT08216_1	1	0	1	0	1	1	2	3	2	0	1	1	1	2	0	0	3	0	1	20	13	#N/A	Zinc-finger of C2H2 type
PB314BT08220_1	2	0	1	1	1	1	1	3	0	0	1	1	1	1	0	0	1	1	0	16	13	DNA-directed RNA polymerases I, II, and III subunit RPABC1	RNA polymerase Rpb5, C-terminal domain
PB314BT08251_1	1	0	2	0	1	2	1	3	0	1	2	1	2	2	0	0	1	4	0	23	13	isoleucyl-tRNA synthetase [EC:6.1.1.5]	Anticodon-binding domain of tRNA
PB314BT08253_1	1	0	1	1	2	1	1	1	0	0	1	1	1	1	0	0	1	1	0	14	13	#N/A	Ras family
PB314BT08272_1	1	0	1	1	1	1	1	1	0	0	2	2	1	2	0	0	1	0	1	16	13	#N/A	NifU-like N terminal domain
PB314BT08299_1	1	0	1	1	2	2	1	1	0	0	2	0	2	3	0	0	2	1	1	20	13	#N/A	SET domain
PB314BT08331_1	1	0	1	1	1	1	1	1	0	0	1	1	1	1	0	0	1	0	1	13	13	#N/A	Profilin
PB314BT08339_1	1	0	1	1	1	1	1	1	0	0	2	0	1	1	0	0	1	1	2	15	13	#N/A	JAB1/Mov34/MPN/PAD-1 ubiquitin protease
PB314BT08346_1	2	0	2	1	1	1	1	2	0	0	1	1	2	1	0	0	1	1	0	17	13	pre-mRNA-splicing factor RBM22/SLT11	RNA recognition motif. (a.k.a. RRM, RBD, or RNP domain)
PB314BT08357_1	1	0	2	1	1	1	2	1	0	0	1	0	2	1	0	0	1	1	1	16	13	#N/A	NICE-3 protein
PB314BT08359_1	1	0	2	1	1	1	1	1	0	0	1	2	1	1	0	0	1	2	0	16	13	#N/A	Rhomboid family
PB314BT08381_1	2	0	1	1	1	1	1	1	0	0	1	1	2	1	0	0	1	0	1	15	13	#N/A	Protein kinase domain
PB314BT08393_1	1	0	1	0	2	1	1	2	0	0	1	1	3	1	0	0	1	2	1	18	13	#N/A	40S ribosome biogenesis protein Tsr1 and BMS1 C-terminal
PB314BT08401_1	1	0	1	0	1	1	1	1	0	1	1	0	1	1	0	0	1	1	1	13	13	#N/A	Acetyltransferase (GNAT) family
PB314BT08420_1	1	0	1	0	1	1	1	1	0	0	1	0	1	1	0	1	1	1	1	13	13	#N/A	Transcription initiation factor IID, 31kD subunit
PB314BT08486_1	1	0	1	2	1	1	1	2	0	0	1	1	1	1	0	0	1	0	1	15	13	#N/A	#N/A
PB314BT08505_1	1	0	1	1	2	1	2	2	0	0	2	2	2	2	0	0	2	0	1	21	13	#N/A	Phosphatidylinositol 3- and 4-kinase
PB314BT08507_1	1	0	1	1	4	1	1	1	1	0	1	0	1	1	0	0	1	1	0	16	13	#N/A	RNA-binding, Nab2-type zinc finger
PB314BT08523_1	1	0	3	2	1	1	3	1	0	0	2	1	2	2	0	0	1	0	1	21	13	#N/A	Calcineurin-like phosphoesterase
PB314BT08560_1	2	0	2	0	1	1	1	1	0	0	1	10	1	1	0	0	1	2	1	25	13	#N/A	ATPase family associated with various cellular activities (AAA)
PB314BT08562_1	1	0	1	2	2	2	2	1	0	0	2	2	1	2	0	0	1	0	1	20	13	#N/A	Ankyrin repeat
PB314BT08563_1	1	0	1	0	1	1	1	1	0	0	1	2	1	1	0	0	1	2	1	15	13	4-hydroxyphenylpyruvate dioxygenase [EC:1.13.11.27]	Hydroxyphenylpyruvate dioxygenase, HPPD, N-terminal
PB314BT08642_1	1	0	2	1	1	3	1	1	0	0	3	3	5	1	0	0	1	2	0	25	13	#N/A	LNR domain
PB314BT08647_1	1	0	1	0	1	1	1	1	0	0	2	1	1	2	0	0	2	2	1	17	13	#N/A	#N/A
PB314BT08665_1	1	0	1	1	1	1	1	1	0	2	1	1	1	1	0	0	1	0	0	14	13	#N/A	alpha/beta hydrolase fold
PB314BT08669_1	1	0	1	0	5	1	1	1	0	0	1	1	1	1	0	0	2	1	1	18	13	0	Methylenetetrahydrofolate reductase
PB314BT08697_1	1	0	4	1	2	2	2	1	0	0	1	1	1	2	0	0	1	1	0	20	13	#N/A	DHHC palmitoyltransferase
PB314BT08735_1	2	0	2	1	2	1	1	1	0	0	2	2	1	1	0	0	2	0	1	19	13	#N/A	SURF1 family
PB314BT08751_1	1	0	1	0	3	0	1	1	0	1	1	1	1	1	0	1	1	0	1	15	13	#N/A	Ankyrin repeats (3 copies)
PB314BT08768_1	3	0	2	0	3	2	2	2	0	0	1	1	2	1	0	1	2	0	1	23	13	#N/A	ABC transporter
PB314BT08787_1	1	0	2	1	2	1	1	2	0	0	2	1	1	2	0	0	1	1	0	18	13	#N/A	Aminotransferase class-V
PB314BT08811_1	1	0	1	1	1	1	1	1	0	0	1	2	1	1	0	0	1	1	0	14	13	acetyl-CoA acyltransferase 1 [EC:2.3.1.16]	Thiolase, N-terminal domain
PB314BT08826_1	1	0	2	2	1	1	1	1	0	0	2	1	1	2	0	0	2	0	1	18	13	#N/A	1,3-beta-glucan synthase subunit FKS1, domain-1
PB314BT08849_1	2	0	1	1	1	1	1	1	0	0	1	1	2	1	0	0	1	0	1	15	13	#N/A	Protein kinase domain
PB314BT08886_1	1	0	0	0	1	1	1	2	2	0	2	1	1	1	0	0	1	2	2	18	13	#N/A	Vacuolar sorting protein 9 (VPS9) domain
PB314BT08915_1	1	0	2	1	3	1	1	1	0	0	1	0	1	1	0	0	2	4	1	20	13	#N/A	UBA/TS-N domain
PB314BT08962_1	1	0	1	1	6	1	1	1	0	0	1	1	1	1	0	0	0	1	1	18	13	#N/A	2OG-Fe(II) oxygenase superfamily
PB314BT08974_1	1	0	1	2	1	1	1	2	0	0	1	1	1	1	0	0	2	1	0	16	13	#N/A	PCI domain
PB314BT09008_1	1	0	1	1	1	1	1	1	0	0	1	1	1	2	0	0	1	0	1	14	13	#N/A	TruB family pseudouridylate synthase (N terminal domain)
PB314BT09023_1	1	0	1	1	1	2	1	1	0	1	3	3	2	3	0	0	1	0	0	21	13	#N/A	CBS domain
PB314BT09028_1	2	0	1	1	2	2	2	1	0	0	1	0	2	1	0	0	1	1	2	19	13	#N/A	Glutamine amidotransferase domain
PB314BT09033_1	1	0	1	0	1	1	1	2	0	0	1	1	2	2	0	0	1	2	1	17	13	#N/A	XPA protein C-terminus
PB314BT09102_1	1	0	1	1	1	1	1	1	0	0	2	1	1	1	0	0	1	0	1	14	13	#N/A	#N/A
PB314BT09117_1	3	0	3	0	4	3	4	1	0	0	2	5	1	2	0	4	4	3	0	39	13	#N/A	Cyclic nucleotide-binding domain
PB314BT09120_1	2	0	1	1	1	1	1	1	0	0	1	1	2	1	0	0	2	1	0	16	13	#N/A	Protein of unknown function (DUF667)
PB314BT09135_1	1	0	1	0	1	1	1	1	0	0	1	2	2	1	0	0	2	1	2	17	13	#N/A	Citrate synthase, C-terminal domain
PB314BT09167_1	3	0	3	0	4	3	4	1	0	0	2	5	1	2	0	4	4	3	0	39	13	#N/A	Cyclic nucleotide-binding domain
PB314BT09170_1	2	0	3	1	1	2	2	2	0	0	3	1	3	3	0	0	1	0	2	26	13	#N/A	SNARE domain
PB314BT09176_1	1	0	1	0	1	2	1	2	0	1	1	1	1	1	0	0	1	1	0	15	13	#N/A	DHHC palmitoyltransferase
PB314BT09183_1	3	0	3	3	4	3	3	3	0	0	4	4	4	3	0	0	5	3	0	45	13	UDP-sugar pyrophosphorylase [EC:2.7.7.64]	UTP--glucose-1-phosphate uridylyltransferase
PB314BT09185_1	1	0	1	1	1	1	1	1	0	1	1	0	1	2	0	0	1	3	0	16	13	#N/A	RNA recognition motif. (a.k.a. RRM, RBD, or RNP domain)
PB314BT09190_1	1	0	1	2	2	1	1	1	0	0	1	0	1	1	0	0	1	1	1	15	13	#N/A	RNA recognition motif. (a.k.a. RRM, RBD, or RNP domain)
PB314BT09204_1	1	0	2	0	3	5	6	3	0	2	2	1	1	1	0	0	2	1	0	30	13	#N/A	Leucine rich repeat
PB314BT00002_1	1	0	1	0	2	1	1	1	0	0	1	1	1	1	0	0	1	0	1	13	12	#N/A	Cytochrome c/c1 heme lyase
PB314BT00003_1	1	0	2	0	1	1	1	1	0	1	1	0	1	1	0	0	1	0	1	13	12	#N/A	MORN repeat
PB314BT00006_1	1	0	1	0	1	1	1	2	0	0	2	0	2	1	0	0	1	2	1	16	12	#N/A	RasGEF N-terminal motif
PB314BT00007_1	1	0	1	1	1	1	1	1	0	0	1	1	1	1	0	0	1	0	0	12	12	#N/A	AMMECR1
PB314BT00016_1	1	0	2	4	4	1	1	1	0	0	1	1	1	1	0	0	1	0	0	19	12	#N/A	#N/A
PB314BT00028_1	1	0	1	0	1	2	1	2	0	0	3	0	3	1	0	0	1	3	1	20	12	#N/A	E1-E2 ATPase
PB314BT00043_1	1	0	2	2	2	1	1	2	0	0	1	0	1	2	0	0	1	1	0	17	12	#N/A	2OG-Fe(II) oxygenase superfamily
PB314BT00048_1	1	0	1	0	1	1	1	1	0	1	1	0	1	1	1	0	1	0	0	12	12	#N/A	Ribosomal protein S4/S9 N-terminal domain
PB314BT00056_1	1	0	1	1	1	1	1	1	0	0	1	1	1	1	0	0	1	0	0	12	12	PHD finger-like domain-containing protein 5A	PHF5-like protein
PB314BT00073_1	1	0	2	0	1	1	1	1	0	0	1	0	1	1	0	0	2	1	1	14	12	#N/A	DnaJ domain
PB314BT00078_1	1	0	1	0	3	1	1	1	0	0	2	1	1	2	0	0	1	1	0	16	12	#N/A	Helicase conserved C-terminal domain
PB314BT00087_1	1	0	1	0	1	1	1	1	0	0	1	1	1	1	0	0	1	1	0	12	12	#N/A	Signal peptide peptidase
PB314BT00094_1	1	0	2	0	1	1	1	1	0	0	1	1	1	1	0	0	1	0	1	13	12	#N/A	PH domain
PB314BT00109_1	1	0	4	1	3	3	3	1	0	0	2	0	2	2	0	0	1	2	0	25	12	#N/A	#N/A
PB314BT00110_1	1	0	1	0	1	1	1	0	0	0	1	1	2	1	0	1	2	0	1	14	12	#N/A	#N/A
PB314BT00125_1	1	0	1	0	2	2	3	2	0	2	1	3	4	0	0	0	1	0	1	23	12	#N/A	RWD domain
PB314BT00234_1	1	0	2	1	1	1	1	1	0	0	1	1	1	1	0	0	1	0	0	13	12	#N/A	SelR domain
PB314BT00253_1	1	0	1	1	8	1	1	4	0	0	2	1	1	3	0	0	0	0	1	25	12	#N/A	Isochorismatase family
PB314BT00258_1	2	0	1	1	1	2	1	1	0	0	1	1	2	1	0	0	2	0	0	16	12	0	Putative tRNA binding domain
PB314BT00275_1	2	0	1	0	1	0	1	1	0	0	1	2	1	1	0	0	1	1	1	14	12	cystathionine gamma-lyase [EC:4.4.1.1]	Cys/Met metabolism PLP-dependent enzyme
PB314BT00289_1	1	0	1	1	1	1	1	1	0	0	0	0	1	2	0	0	1	1	1	13	12	#N/A	Histone methylation protein DOT1
PB314BT00298_1	1	0	1	1	1	1	1	0	0	0	1	1	0	1	0	1	1	1	0	12	12	#N/A	Intra-flagellar transport protein 57
PB314BT00315_1	1	0	1	1	1	1	1	1	0	0	1	0	1	1	0	0	0	1	1	12	12	#N/A	OTU-like cysteine protease
PB314BT00351_1	1	0	1	1	1	1	1	1	0	0	2	0	2	1	0	0	1	0	1	14	12	#N/A	Proteasome assembly chaperone 4
PB314BT00373_1	1	0	1	0	2	1	1	2	0	0	2	1	1	1	0	0	1	1	0	15	12	#N/A	mRNA capping enzyme
PB314BT00390_1	1	0	1	0	1	2	1	1	0	0	3	1	1	2	0	0	2	0	1	17	12	#N/A	ANTH domain
PB314BT00400_1	1	0	2	0	1	2	1	2	0	0	2	2	2	1	0	0	1	4	0	21	12	#N/A	Vps52 / Sac2 family
PB314BT00406_1	1	0	1	1	1	1	1	1	0	0	1	0	1	1	0	0	1	1	0	12	12	#N/A	Transcription factor e(y)2
PB314BT00410_1	1	0	2	0	1	1	1	1	0	0	1	1	1	2	0	0	1	0	1	14	12	#N/A	RING/Ubox like zinc-binding domain
PB314BT00411_1	1	0	1	2	1	1	1	1	0	0	1	1	1	1	0	0	1	0	0	13	12	#N/A	#N/A
PB314BT00416_1	1	0	3	1	1	2	1	2	0	0	1	1	1	1	0	0	0	0	1	16	12	#N/A	Fcf1
PB314BT00418_1	2	0	1	1	1	2	1	5	0	0	1	1	2	1	0	0	1	0	0	19	12	#N/A	LisH
PB314BT00440_1	1	0	1	0	1	2	1	1	0	0	2	0	2	1	0	0	1	1	1	15	12	#N/A	Flavin containing amine oxidoreductase
PB314BT00455_1	1	0	1	0	2	3	1	2	0	0	2	2	1	2	0	0	1	1	0	19	12	#N/A	Sec34-like family
PB314BT00494_1	1	0	1	0	1	1	1	2	0	0	1	0	1	2	0	0	1	1	2	15	12	#N/A	Serine hydrolase (FSH1)
PB314BT00508_1	2	0	1	0	1	1	1	2	1	0	1	0	1	1	0	0	1	1	0	14	12	#N/A	Oxidoreductase molybdopterin binding domain
PB314BT00526_1	2	0	1	0	1	1	1	1	0	0	1	0	1	1	0	0	1	1	1	13	12	splicing factor 3B subunit 3	CPSF A subunit region
PB314BT00536_1	0	0	1	1	1	1	1	1	0	0	3	1	1	1	0	0	1	1	0	14	12	#N/A	PUA domain
PB314BT00542_1	1	0	1	1	1	1	1	0	0	1	1	1	2	1	0	0	1	0	0	13	12	#N/A	Ring finger domain
PB314BT00561_1	1	0	1	1	1	1	1	1	0	0	1	1	1	1	0	0	1	0	0	12	12	#N/A	Component of IIS longevity pathway SMK-1
PB314BT00572_1	1	0	1	1	2	2	1	1	0	0	2	0	1	1	0	0	1	2	0	16	12	DNA-directed RNA polymerase I subunit RPA2 [EC:2.7.7.6]	RNA polymerase Rpb2, domain 7
PB314BT00574_1	1	0	1	0	1	1	1	1	0	0	1	1	1	2	1	0	1	0	0	13	12	#N/A	'Cold-shock' DNA-binding domain
PB314BT00583_1	2	0	1	1	1	1	1	2	0	1	1	0	1	1	0	0	1	0	0	14	12	#N/A	Aspartyl/Asparaginyl beta-hydroxylase
PB314BT00598_1	1	0	1	1	1	1	1	1	0	0	1	0	2	1	0	0	1	0	1	13	12	#N/A	EF-hand domain pair
PB314BT00608_1	1	0	1	1	0	1	1	1	0	0	1	0	1	1	0	0	1	1	1	12	12	beta-1,4-N-acetylglucosaminyltransferase [EC:2.4.1.141]	Glycosyltransferase family 28 C-terminal domain
PB314BT00617_1	1	0	1	0	1	2	1	2	0	0	1	0	1	1	0	0	2	1	1	15	12	2-oxoglutarate dehydrogenase E2 component (dihydrolipoamide succinyltransferase) [EC:2.3.1.61]	2-oxoacid dehydrogenases acyltransferase (catalytic domain)
PB314BT00638_1	1	0	1	2	1	2	1	1	0	0	1	0	2	1	0	0	1	1	0	15	12	#N/A	Tubulin C-terminal domain
PB314BT00645_1	2	0	3	0	2	2	2	1	0	0	1	1	2	3	0	0	1	0	1	21	12	#N/A	C2 domain
PB314BT00650_1	1	0	1	1	1	0	1	1	0	0	0	1	1	1	0	0	1	1	1	12	12	#N/A	Putative esterase
PB314BT00664_1	1	0	1	0	2	2	1	1	0	1	1	0	2	1	0	1	1	0	0	15	12	#N/A	Exonuclease
PB314BT00680_1	2	0	1	0	2	2	1	2	0	1	1	0	2	1	0	0	2	0	1	18	12	#N/A	Kelch motif
PB314BT00685_1	1	0	2	0	2	1	1	1	0	0	1	0	1	1	0	0	3	1	1	16	12	#N/A	Protein of unknown function (DUF890)
PB314BT00699_1	2	0	1	1	1	1	1	2	0	0	1	0	1	2	0	0	1	1	0	15	12	0	Cobalamin adenosyltransferase
PB314BT00707_1	1	0	1	0	1	2	1	1	0	0	1	1	1	1	0	0	1	1	0	13	12	#N/A	Microfibril-associated/Pre-mRNA processing
PB314BT00713_1	1	0	1	0	4	1	1	1	0	0	2	0	1	1	0	0	1	1	1	16	12	#N/A	ThiF family
PB314BT00734_1	1	0	1	1	1	1	1	0	0	0	1	1	1	1	0	1	2	0	0	13	12	#N/A	Tetrahydrofolate dehydrogenase/cyclohydrolase, NAD(P)-binding domain
PB314BT00742_1	2	0	1	0	1	0	1	1	0	0	1	1	1	2	0	0	2	2	1	16	12	#N/A	Myo-inositol oxygenase
PB314BT00746_1	1	0	1	1	1	0	1	1	0	0	1	0	1	1	0	0	1	1	1	12	12	0	3' exoribonuclease family, domain 1
PB314BT00812_1	1	0	1	1	1	1	1	1	0	0	1	0	1	1	0	0	1	0	1	12	12	DNA-directed RNA polymerase I subunit RPA12	Transcription factor S-II (TFIIS)
PB314BT00817_1	1	0	1	0	1	2	1	1	0	0	1	0	3	1	0	0	1	4	1	18	12	#N/A	Region in Clathrin and VPS
PB314BT00828_1	1	0	2	2	1	1	1	2	0	0	1	0	2	1	0	0	0	1	1	16	12	#N/A	FAD linked oxidases, C-terminal domain
PB314BT00847_1	1	0	1	2	4	2	1	1	0	0	1	0	1	1	0	0	0	2	2	19	12	#N/A	Isoprenylcysteine carboxyl methyltransferase (ICMT) family
PB314BT00848_1	2	0	2	1	2	1	2	1	0	1	0	0	2	1	0	0	1	0	1	17	12	#N/A	Protein kinase domain
PB314BT00859_1	2	0	1	0	1	1	1	1	0	0	1	0	1	1	0	0	1	1	1	13	12	#N/A	Radical SAM superfamily
PB314BT00883_1	1	0	1	0	1	1	1	2	0	0	2	2	2	1	0	0	1	0	1	16	12	pentafunctional AROM polypeptide [EC:4.2.3.4 4.2.1.10 1.1.1.25 2.7.1.71 2.5.1.19]	Type I 3-dehydroquinase
PB314BT00899_1	1	0	2	0	4	2	3	3	0	1	1	0	1	0	0	0	2	11	1	32	12	#N/A	Myotubularin-like phosphatase domain
PB314BT00905_1	1	0	1	0	1	2	1	1	0	1	1	0	1	1	0	0	2	0	1	14	12	#N/A	Sad1 / UNC-like C-terminal
PB314BT00921_1	1	0	1	1	1	1	1	1	0	1	1	1	1	1	0	0	0	0	0	12	12	#N/A	Snare region anchored in the vesicle membrane C-terminus
PB314BT00932_1	1	0	1	0	1	1	1	1	0	0	1	0	2	1	0	0	1	1	2	14	12	#N/A	Conserved hypothetical ATP binding protein
PB314BT00936_1	2	0	1	1	1	1	1	1	0	0	1	0	1	1	0	0	1	1	0	13	12	riboflavin kinase [EC:2.7.1.26]	Riboflavin kinase
PB314BT00939_1	1	0	1	0	1	1	1	1	0	0	1	0	0	1	0	1	1	1	1	12	12	#N/A	Methyltransferase small domain
PB314BT00948_1	1	0	1	3	2	2	2	2	0	1	2	0	1	1	0	0	0	0	1	19	12	#N/A	Major Facilitator Superfamily
PB314BT00950_1	1	0	2	1	1	2	1	1	0	0	1	1	1	2	0	0	1	0	0	15	12	#N/A	Interferon-related developmental regulator (IFRD)
PB314BT00958_1	2	0	1	0	2	1	1	1	0	0	1	1	1	2	0	0	1	0	1	15	12	#N/A	Cyclin, N-terminal domain
PB314BT00970_1	1	0	1	1	1	2	1	1	0	0	1	2	2	2	0	0	1	0	0	16	12	#N/A	UBA/TS-N domain
PB314BT00985_1	1	0	1	1	1	1	1	1	0	0	2	0	1	1	0	0	0	1	1	13	12	#N/A	Metallo-beta-lactamase superfamily
PB314BT00994_1	2	0	1	0	3	0	1	2	0	0	1	1	1	1	0	0	1	1	4	19	12	enoyl-CoA hydratase [EC:4.2.1.17]	Enoyl-CoA hydratase/isomerase
PB314BT01004_1	2	0	1	1	1	1	1	1	0	0	2	0	2	0	0	3	1	4	0	20	12	#N/A	ATP-NAD kinase
PB314BT01007_1	3	0	3	0	2	3	3	3	0	0	2	1	2	3	0	0	3	1	0	29	12	#N/A	Acetyltransferase (GNAT) family
PB314BT01012_1	2	0	1	1	3	3	1	1	0	0	1	1	2	0	0	0	6	1	0	23	12	#N/A	#N/A
PB314BT01030_1	1	0	1	0	1	1	2	1	0	0	1	0	1	1	0	0	1	1	1	13	12	#N/A	#N/A
PB314BT01059_1	1	0	1	0	1	1	1	3	0	0	1	0	1	3	0	0	1	2	1	17	12	#N/A	Lanthionine synthetase C-like protein
PB314BT01069_1	1	0	2	0	1	0	3	4	0	2	1	0	3	1	0	0	2	5	2	27	12	malate dehydrogenase (oxaloacetate-decarboxylating)(NADP+) [EC:1.1.1.40]	Malic enzyme, N-terminal domain
PB314BT01083_1	2	0	1	0	1	1	1	1	0	0	1	1	1	1	0	0	2	0	1	14	12	large subunit ribosomal protein L27	Ribosomal L27 protein
PB314BT01086_1	2	0	1	1	2	3	1	1	0	0	2	0	3	3	0	0	1	0	1	21	12	#N/A	X-Pro dipeptidyl-peptidase C-terminal non-catalytic domain
PB314BT01090_1	1	0	1	0	2	1	1	1	0	0	1	0	2	1	0	0	1	1	4	17	12	#N/A	Pre-mRNA-splicing factor of RES complex
PB314BT01105_1	2	0	1	1	1	1	1	1	0	0	1	0	1	1	0	0	1	0	1	13	12	#N/A	#N/A
PB314BT01113_1	2	0	1	0	3	2	1	1	0	0	0	0	1	1	0	2	1	2	1	18	12	#N/A	tRNA (Uracil-5-)-methyltransferase
PB314BT01120_1	1	0	1	0	1	0	1	2	0	0	1	0	2	1	0	1	1	1	1	14	12	#N/A	Methyltransferase domain
PB314BT01127_1	2	0	1	0	1	1	1	1	0	0	1	1	1	1	0	0	1	0	1	13	12	#N/A	4'-phosphopantetheinyl transferase superfamily
PB314BT01156_1	1	0	1	1	1	1	1	1	0	0	1	1	1	1	0	0	1	0	0	12	12	#N/A	Syntaxin-like protein
PB314BT01219_1	4	0	1	0	3	1	1	2	0	0	1	0	3	1	0	0	4	2	2	25	12	#N/A	Flavodoxin
PB314BT01221_1	1	0	1	0	1	1	1	1	0	0	1	1	1	1	0	0	1	1	0	12	12	#N/A	C2 domain of PTEN tumour-suppressor protein
PB314BT01238_1	2	0	1	0	1	2	1	2	0	0	1	0	1	1	0	0	1	2	1	16	12	fumarylacetoacetase [EC:3.7.1.2]	Fumarylacetoacetate (FAA) hydrolase family
PB314BT01243_1	1	0	1	0	1	1	1	1	0	0	1	1	2	1	0	0	1	0	1	13	12	#N/A	Pre-mRNA splicing factor
PB314BT01249_1	1	0	1	1	1	1	1	1	0	0	1	0	1	1	0	0	3	1	0	14	12	2-oxoisovalerate dehydrogenase E2 component (dihydrolipoyl transacylase) [EC:2.3.1.168]	Biotin-requiring enzyme
PB314BT01257_1	1	0	1	0	1	1	1	1	0	0	1	1	2	1	0	0	1	3	0	15	12	YidC/Oxa1 familE	60Kd inner membrane protein
PB314BT01259_1	3	0	1	0	1	0	1	1	4	0	1	0	1	3	0	0	1	3	1	21	12	#N/A	SNF2 family N-terminal domain
PB314BT01275_1	1	0	1	0	1	1	1	1	0	0	1	2	1	2	0	0	1	0	2	15	12	#N/A	Pre-rRNA-processing protein TSR2
PB314BT01305_1	1	0	1	0	1	3	1	1	0	0	2	3	3	3	0	0	3	0	1	23	12	#N/A	Protein of unknown function (DUF1336)
PB314BT01331_1	1	0	1	1	1	1	1	2	0	0	1	1	2	1	0	0	1	0	0	14	12	#N/A	BolA-like protein
PB314BT01345_1	3	0	2	0	4	2	3	3	0	0	4	0	4	4	0	0	2	3	2	36	12	#N/A	Helicase conserved C-terminal domain
PB314BT01349_1	2	0	1	0	1	1	1	1	0	0	1	0	1	1	0	0	1	1	1	13	12	#N/A	PCI domain
PB314BT01351_1	1	0	1	1	1	1	1	1	0	0	1	1	0	1	0	0	1	0	1	12	12	#N/A	#N/A
PB314BT01364_1	1	0	1	0	1	1	1	1	0	0	1	0	1	1	0	0	1	1	1	12	12	#N/A	Transport protein particle (TRAPP) component
PB314BT01374_1	3	0	2	1	3	3	3	4	0	0	2	0	3	2	0	0	2	5	0	33	12	#N/A	E1-E2 ATPase
PB314BT01377_1	1	0	1	0	2	1	1	2	0	0	2	1	1	1	0	0	1	0	1	15	12	#N/A	Eukaryotic porin
PB314BT01395_1	2	0	2	0	1	0	1	1	1	0	1	0	1	1	0	0	1	6	1	19	12	#N/A	Glycosyltransferase (GlcNAc)
PB314BT01412_1	2	0	1	0	8	3	2	1	0	0	1	0	2	1	0	0	2	2	1	26	12	#N/A	RecF/RecN/SMC N terminal domain
PB314BT01413_1	1	0	1	1	1	1	1	1	0	0	1	2	1	1	0	0	1	0	0	13	12	#N/A	Initiation factor 2 subunit family
PB314BT01415_1	1	0	3	1	1	1	1	1	0	0	2	1	2	1	0	0	0	0	1	16	12	elongation of very long chain fatty acids protein 2 [EC:2.3.1.199]	GNS1/SUR4 family
PB314BT01429_1	1	0	1	0	1	1	1	1	0	1	1	1	2	1	0	0	1	0	0	13	12	adenylate kinase [EC:2.7.4.3]	Adenylate kinase
PB314BT01434_1	1	0	1	1	1	1	1	1	0	0	1	0	1	1	0	0	2	0	1	13	12	U2 small nuclear ribonucleoprotein A'	Leucine-rich repeat
PB314BT01451_1	1	0	1	1	2	1	1	1	0	0	1	0	1	1	0	0	1	0	1	13	12	#N/A	Histone-like transcription factor (CBF/NF-Y) and archaeal histone
PB314BT01478_1	2	0	1	2	1	2	1	1	0	0	1	1	2	2	0	0	1	0	0	17	12	#N/A	PCI domain
PB314BT01507_2	1	0	1	1	1	1	1	1	0	0	1	1	1	1	0	0	2	0	0	13	12	#N/A	RNA recognition motif. (a.k.a. RRM, RBD, or RNP domain)
PB314BT01519_1	1	0	2	1	1	1	1	2	0	0	1	2	1	1	0	0	0	0	1	15	12	#N/A	#N/A
PB314BT01522_1	1	0	1	0	1	1	1	1	0	1	2	0	2	1	0	0	1	1	0	14	12	#N/A	2Fe-2S iron-sulfur cluster binding domain
PB314BT01523_1	1	0	0	1	1	1	1	0	0	0	1	2	0	1	0	1	1	1	2	14	12	#N/A	Leucine Rich repeat
PB314BT01551_1	1	0	1	0	1	1	1	1	0	0	1	0	1	1	0	0	1	1	1	12	12	exosome complex component RRP46	3' exoribonuclease family, domain 2
PB314BT01560_1	1	0	2	1	2	1	1	3	0	0	1	1	2	1	0	0	1	0	0	17	12	#N/A	Domain of unknown function (DUF1731)
PB314BT01570_1	2	0	1	0	1	1	1	1	0	0	2	0	1	1	0	0	1	1	1	14	12	#N/A	Bromodomain associated
PB314BT01592_1	1	0	1	0	1	1	1	1	0	0	1	0	1	1	0	0	1	1	1	12	12	serine/arginine repetitivE	PWI domain
PB314BT01639_1	1	0	1	0	1	2	1	2	0	0	1	0	1	1	0	0	2	1	1	15	12	#N/A	TATA-binding protein interacting (TIP20)
PB314BT01640_1	1	0	2	1	2	1	1	1	0	0	1	1	1	1	0	0	1	0	0	14	12	#N/A	E2F-associated phosphoprotein
PB314BT01673_1	1	0	2	0	4	1	1	1	0	0	1	1	1	1	0	0	2	0	1	17	12	#N/A	Pirin
PB314BT01680_1	1	0	2	1	4	1	1	1	0	0	1	0	1	2	0	0	1	0	1	17	12	#N/A	THUMP domain
PB314BT01684_1	1	0	2	1	2	1	1	2	0	0	1	1	1	1	0	0	1	0	0	15	12	small subunit ribosomal protein S19e	Ribosomal protein S19e
PB314BT01695_1	2	0	1	2	3	3	1	2	0	0	1	0	1	1	0	0	1	0	1	19	12	#N/A	ATPase family associated with various cellular activities (AAA)
PB314BT01711_1	0	0	1	1	1	1	1	1	0	0	1	1	2	2	0	1	1	0	0	14	12	#N/A	Serine carboxypeptidase S28
PB314BT01721_1	2	0	1	1	1	1	1	1	0	0	1	0	1	1	0	0	1	1	0	13	12	#N/A	Leucine carboxyl methyltransferase
PB314BT01731_1	3	0	4	0	2	2	1	2	0	0	2	0	2	1	0	0	1	1	1	22	12	UDP-N-acetylglucosamine/UDP-N-acetylgalactosamine diphosphorylase [EC:2.7.7.23 2.7.7.83]	UTP--glucose-1-phosphate uridylyltransferase
PB314BT01732_1	1	0	2	0	1	1	1	1	0	0	1	0	1	1	0	0	1	4	1	16	12	#N/A	NLI interacting factor-like phosphatase
PB314BT01748_1	1	0	2	0	1	1	1	1	0	0	1	0	1	1	0	0	1	1	1	13	12	#N/A	TLD
PB314BT01753_1	1	0	1	1	1	1	1	1	0	0	1	0	2	1	0	0	1	1	0	13	12	#N/A	RNA recognition motif. (a.k.a. RRM, RBD, or RNP domain)
PB314BT01782_1	1	0	1	1	1	1	1	1	0	0	1	1	1	1	0	0	1	0	0	12	12	26S proteasome regulatory subunit N12	CSN8/PSMD8/EIF3K family
PB314BT01790_1	2	0	1	0	1	2	1	1	0	0	2	2	2	1	0	0	1	1	0	17	12	#N/A	DBP10CT (NUC160) domain
PB314BT01809_1	1	0	1	0	1	1	1	1	0	1	1	0	2	1	0	0	1	0	1	13	12	#N/A	#N/A
PB314BT01812_1	2	0	1	0	2	1	1	1	0	1	0	0	1	1	0	0	1	1	1	14	12	#N/A	Nucleotide hydrolase
PB314BT01832_1	1	0	3	1	1	1	1	1	0	0	2	1	2	1	0	0	0	0	1	16	12	#N/A	GNS1/SUR4 family
PB314BT01833_1	1	0	3	1	1	1	1	1	0	0	2	1	2	1	0	0	0	0	1	16	12	#N/A	GNS1/SUR4 family
PB314BT01835_1	1	0	1	1	1	2	1	1	0	0	2	2	1	1	0	0	3	0	0	17	12	#N/A	Methyltransferase domain
PB314BT01848_1	1	0	1	1	1	1	1	1	0	0	1	1	1	1	0	0	0	0	1	12	12	#N/A	#N/A
PB314BT01852_1	1	0	1	0	2	1	2	2	0	0	2	2	2	2	0	2	1	0	0	20	12	#N/A	Protein kinase domain
PB314BT01890_1	1	0	1	1	1	2	1	2	0	0	1	3	1	3	0	0	2	0	0	19	12	#N/A	Variant SH3 domain
PB314BT01904_1	1	0	2	0	2	2	1	1	0	0	1	1	2	1	0	0	2	0	4	20	12	#N/A	#N/A
PB314BT01905_1	2	0	1	0	2	1	3	1	0	0	1	1	4	3	0	0	2	0	2	23	12	#N/A	Thioredoxin
PB314BT01910_1	2	0	5	1	7	0	3	2	0	0	4	0	1	1	0	3	1	2	0	32	12	#N/A	DOMON domain
PB314BT01920_1	2	0	3	0	1	2	1	1	0	0	1	0	1	2	0	0	2	1	1	18	12	THO complex subunit 2	Transcription factor/nuclear export subunit protein 2
PB314BT01931_1	1	0	1	1	1	1	1	1	0	0	1	0	1	1	0	0	1	1	0	12	12	DNA-directed RNA polymerase II subunit RPB7	S1 RNA binding domain
PB314BT01952_1	1	0	2	1	1	1	1	1	0	0	1	1	1	1	0	0	1	0	0	13	12	U1 small nuclear ribonucleoprotein 70kDa	U1 small nuclear ribonucleoprotein of 70kDa MW N terminal
PB314BT01976_1	3	0	1	1	2	2	1	2	0	1	0	0	0	1	0	0	1	2	1	18	12	#N/A	Purple acid Phosphatase, N-terminal domain
PB314BT01985_1	1	0	1	0	2	2	1	2	0	0	3	0	1	1	0	0	1	1	1	17	12	#N/A	WD domain, G-beta repeat
PB314BT01989_1	1	0	2	1	3	3	3	1	0	0	1	0	2	2	0	0	2	0	1	22	12	#N/A	Transcription factor DP
PB314BT02012_1	2	0	2	0	2	2	2	1	0	2	2	1	2	2	0	0	1	0	0	21	12	#N/A	short chain dehydrogenase
PB314BT02027_1	1	0	2	1	1	1	1	0	0	0	1	1	1	1	0	0	1	0	1	13	12	#N/A	Cytochrome c oxidase subunit VIa
PB314BT02030_1	1	0	1	0	1	0	1	1	0	0	1	1	1	1	0	1	1	2	0	13	12	arginase [EC:3.5.3.1]	Arginase family
PB314BT02036_1	2	0	2	0	1	2	1	1	0	0	1	0	1	1	0	0	1	1	2	16	12	#N/A	Tetratricopeptide repeat
PB314BT02044_1	1	0	1	0	1	1	1	1	1	0	1	1	1	1	0	0	1	0	0	12	12	#N/A	Folate-sensitive fragile site protein Fra10Ac1
PB314BT02059_1	2	0	1	1	1	1	0	1	0	1	1	1	1	1	0	0	0	0	1	13	12	#N/A	ZIP Zinc transporter
PB314BT02070_1	1	0	1	0	2	0	1	2	0	1	1	2	1	1	0	0	1	1	0	15	12	#N/A	Major Facilitator Superfamily
PB314BT02073_1	1	0	1	1	1	1	1	1	0	0	1	1	1	1	0	0	1	0	0	12	12	#N/A	Phospholipid methyltransferase
PB314BT02077_1	2	0	2	0	1	0	1	1	1	0	1	0	1	1	0	0	1	6	1	19	12	#N/A	Glycosyltransferase (GlcNAc)
PB314BT02079_1	1	0	1	0	1	1	1	1	0	0	1	1	1	1	0	0	1	0	1	12	12	#N/A	Mitochondrial ribosomal protein L51 / S25 / CI-B8 domain
PB314BT02094_1	1	0	1	0	2	2	1	1	0	0	2	0	2	1	0	0	2	1	1	17	12	#N/A	Exocyst complex component Sec3
PB314BT02104_1	1	0	2	1	3	3	3	1	0	0	1	0	2	2	0	0	2	0	1	22	12	#N/A	E2F/DP family winged-helix DNA-binding domain
PB314BT02109_1	2	0	2	0	1	2	1	2	0	0	1	1	1	1	0	0	1	0	1	16	12	#N/A	RNA-binding signal recognition particle 68
PB314BT02129_1	1	0	1	0	1	1	1	2	0	1	1	0	1	1	0	0	1	1	0	13	12	#N/A	Mitochondrial carrier protein
PB314BT02132_1	1	0	3	3	3	2	1	1	0	0	1	0	1	1	0	0	1	2	0	20	12	#N/A	Tetratricopeptide repeat
PB314BT02152_1	1	0	3	1	8	1	1	2	0	0	1	2	1	0	0	0	0	2	1	24	12	#N/A	Pyridine nucleotide-disulphide oxidoreductase
PB314BT02158_1	2	0	4	2	5	9	4	3	0	0	5	0	1	1	0	0	1	1	0	38	12	#N/A	Ubiquitin-conjugating enzyme
PB314BT02160_2	1	0	1	1	1	1	1	1	0	0	2	0	1	2	0	0	1	4	0	17	12	#N/A	Protein kinase domain
PB314BT02170_1	1	0	1	1	1	1	1	1	0	0	0	0	1	1	0	0	1	2	1	13	12	#N/A	Uncharacterized conserved domain (SAYSvFN)
PB314BT02179_1	1	0	1	0	1	1	1	1	0	0	1	1	1	1	0	0	1	0	1	12	12	#N/A	Paf1
PB314BT02183_1	1	0	1	1	2	1	1	1	0	0	1	0	1	1	0	0	1	1	0	13	12	#N/A	Iron-containing alcohol dehydrogenase
PB314BT02190_1	3	0	1	0	2	2	1	1	0	0	1	0	1	1	0	0	1	2	2	18	12	#N/A	WD domain, G-beta repeat
PB314BT02202_1	1	0	1	1	1	1	1	1	0	0	2	1	1	1	0	0	2	0	0	14	12	#N/A	#N/A
PB314BT02204_1	3	0	1	0	1	0	1	2	0	0	6	3	2	1	0	0	3	3	1	27	12	#N/A	SNF2 family N-terminal domain
PB314BT02207_1	1	0	1	1	1	1	1	1	0	0	1	0	1	1	0	0	1	0	1	12	12	#N/A	Josephin
PB314BT02234_1	2	0	1	0	1	2	1	3	0	0	1	2	1	1	0	0	1	0	1	17	12	#N/A	Transmembrane amino acid transporter protein
PB314BT02254_1	2	0	1	0	3	1	1	2	0	0	3	0	3	1	0	0	1	2	1	21	12	#N/A	ATP dependent DNA ligase C terminal region
PB314BT02277_1	1	0	2	0	2	2	2	2	0	0	1	1	1	3	0	0	1	0	1	19	12	#N/A	Bacterial low temperature requirement A protein (LtrA)
PB314BT02278_1	1	0	2	0	2	2	2	2	0	0	1	1	1	3	0	0	1	0	1	19	12	#N/A	Bacterial low temperature requirement A protein (LtrA)
PB314BT02285_1	1	0	1	0	2	2	2	2	0	0	1	0	2	2	0	0	3	3	2	23	12	#N/A	FKBP-type peptidyl-prolyl cis-trans isomerase
PB314BT02321_1	1	0	1	0	1	1	1	0	0	0	1	1	1	2	0	0	1	1	1	13	12	#N/A	Rab-GTPase-TBC domain
PB314BT02322_1	2	0	4	2	5	9	4	3	0	0	5	0	1	1	0	0	1	1	0	38	12	#N/A	Ubiquitin-conjugating enzyme
PB314BT02338_1	2	0	1	0	2	2	1	1	0	0	2	0	1	1	0	0	2	1	2	18	12	#N/A	Sec1 family
PB314BT02341_1	1	0	1	1	1	2	1	1	0	0	1	0	2	2	0	0	1	2	0	16	12	#N/A	Vps53-like, N-terminal
PB314BT02368_1	1	0	1	0	1	0	1	1	0	1	1	0	1	1	0	0	2	2	3	16	12	#N/A	Vacuolar protein 14 C-terminal Fig4p binding
PB314BT02428_1	2	0	1	0	1	1	1	1	0	1	2	0	1	1	0	0	1	2	0	15	12	THO complex subunit 3	WD domain, G-beta repeat
PB314BT02429_2	1	0	1	0	1	0	1	1	0	1	1	0	1	1	0	0	2	2	3	16	12	bloom syndrome protein [EC:3.6.4.12]	RQC domain
PB314BT02443_1	1	0	1	1	1	1	1	1	0	0	1	0	1	1	0	0	0	3	2	15	12	#N/A	Mitochondrial carrier protein
PB314BT02447_1	1	0	1	1	1	1	1	2	0	0	1	0	1	1	0	0	1	0	1	13	12	#N/A	Thioredoxin-like domain
PB314BT02477_1	2	0	1	0	1	1	1	2	0	0	1	1	2	1	0	0	1	1	0	15	12	#N/A	NOGCT (NUC087) domain
PB314BT02483_1	0	0	1	0	1	0	1	2	2	1	2	0	1	2	0	0	2	2	1	18	12	hydroxymethylglutaryl-CoA lyase [EC:4.1.3.4]	HMGL-like
PB314BT02501_1	1	0	1	1	1	1	1	1	0	0	1	1	1	1	0	0	1	0	0	12	12	fructose-1,6-bisphosphatase I [EC:3.1.3.11]	Fructose-1-6-bisphosphatase, N-terminal domain
PB314BT02521_1	1	0	2	2	3	2	1	1	0	0	1	0	1	0	0	0	1	1	1	17	12	DNA excision repair protein ERCC-3 [EC:3.6.4.12]	ERCC3/RAD25/XPB C-terminal helicase
PB314BT02529_1	1	0	1	1	1	1	1	1	0	0	1	1	0	1	0	0	1	0	2	13	12	#N/A	Ankyrin repeats (3 copies)
PB314BT02562_1	1	0	1	0	2	2	1	1	0	0	1	1	1	1	0	0	3	2	0	17	12	protein transport protein SEC24	Sec23/Sec24 zinc finger
PB314BT02585_1	2	0	1	0	1	0	1	1	0	0	2	7	3	2	0	0	1	1	1	23	12	cystathionine beta-synthase [EC:4.2.1.22]	Pyridoxal-phosphate dependent enzyme
PB314BT02589_1	3	0	1	0	2	2	1	2	0	2	5	0	2	1	0	0	1	2	0	24	12	#N/A	40S ribosome biogenesis protein Tsr1 and BMS1 C-terminal
PB314BT02617_1	1	0	1	0	1	0	2	1	0	0	1	1	1	1	1	0	1	3	0	15	12	#N/A	Dynein light chain type 1
PB314BT02622_1	4	0	4	1	3	2	4	2	1	0	0	0	0	3	0	0	2	7	2	35	12	#N/A	FAD-binding domain
PB314BT02625_1	2	0	1	0	1	1	1	2	0	0	1	0	1	1	0	0	2	3	1	17	12	#N/A	N2,N2-dimethylguanosine tRNA methyltransferase
PB314BT02629_1	1	0	1	0	1	1	1	1	0	0	1	0	2	1	0	0	2	2	1	15	12	#N/A	Regulator of chromosome condensation (RCC1) repeat
PB314BT02660_1	1	0	1	1	1	1	1	1	0	0	2	1	1	1	0	0	1	0	0	13	12	#N/A	Protein of unknown function (DUF2012)
PB314BT02677_1	3	0	2	2	4	2	3	1	0	0	0	0	4	2	0	0	2	1	5	31	12	#N/A	ABC transporter
PB314BT02682_1	2	0	1	0	2	0	1	1	0	1	1	0	1	1	0	0	2	1	1	15	12	#N/A	DNA-dependent RNA polymerase
PB314BT02683_1	1	0	1	1	2	1	1	2	0	0	1	1	1	1	0	0	2	0	0	15	12	#N/A	Protein of unknown function (DUF1295)
PB314BT02690_1	1	0	1	1	1	1	1	2	0	0	1	1	1	2	0	0	1	0	0	14	12	#N/A	Vacuolar sorting protein 9 (VPS9) domain
PB314BT02694_1	0	0	1	1	1	1	1	1	0	0	1	0	1	1	0	0	1	2	1	13	12	small ubiquitin-relateE	Ubiquitin-2 like Rad60 SUMO-like
PB314BT02699_1	1	0	1	0	1	1	1	1	0	0	1	1	1	1	0	0	1	0	1	12	12	#N/A	CTLH/CRA C-terminal to LisH motif domain
PB314BT02704_1	2	0	1	0	2	3	1	1	0	0	3	0	1	1	0	0	2	2	1	20	12	#N/A	Sec8 exocyst complex component specific domain
PB314BT02726_1	1	0	1	1	1	1	1	1	0	0	1	1	1	1	0	0	3	0	0	14	12	#N/A	Pex19 protein family
PB314BT02733_1	1	0	1	0	1	1	1	1	0	0	1	0	2	2	0	0	1	1	1	14	12	#N/A	DEAD/DEAH box helicase
PB314BT02753_1	1	0	1	0	1	1	1	1	0	1	1	0	2	1	0	0	1	0	1	13	12	#N/A	#N/A
PB314BT02799_1	1	0	2	0	1	1	1	1	0	0	2	0	2	1	0	0	1	1	1	15	12	#N/A	2OG-Fe(II) oxygenase superfamily
PB314BT02856_1	2	0	2	0	1	2	1	2	0	0	1	0	1	1	0	0	1	1	2	17	12	#N/A	Alpha/beta hydrolase family
PB314BT02890_1	1	0	1	0	1	1	1	1	0	0	2	1	1	1	0	0	1	0	1	13	12	#N/A	Serine aminopeptidase, S33
PB314BT02893_1	1	0	1	1	1	1	1	1	0	0	1	0	1	1	0	0	1	1	0	12	12	large subunit ribosomal protein L24	Ribosomal proteins 50S L24/mitochondrial 39S L24
PB314BT02931_1	1	0	1	2	8	1	1	1	0	0	1	1	4	1	0	0	2	0	0	24	12	#N/A	#N/A
PB314BT02935_1	1	0	1	0	1	1	1	1	0	1	2	0	1	2	0	0	2	1	0	15	12	#N/A	WD domain, G-beta repeat
PB314BT02936_1	1	0	1	0	1	1	1	1	0	0	1	0	1	1	0	0	1	1	1	12	12	#N/A	JAB1/Mov34/MPN/PAD-1 ubiquitin protease
PB314BT02939_1	1	0	1	1	1	1	0	1	0	0	1	1	1	1	0	0	1	0	1	12	12	#N/A	NADH ubiquinone oxidoreductase subunit NDUFA12
PB314BT02967_1	1	0	1	1	1	1	1	1	0	0	1	0	2	1	0	0	1	1	0	13	12	cytochrome c oxidase assembly protein subunit 11	Cytochrome c oxidase assembly protein CtaG/Cox11
PB314BT02982_1	1	0	1	0	1	0	1	1	0	0	3	1	1	1	0	0	1	2	1	15	12	#N/A	Leucine rich repeat
PB314BT02987_1	3	0	1	2	2	2	2	2	0	0	5	3	2	2	0	0	2	0	0	28	12	phosphoglucomutase [EC:5.4.2.2]	Phosphoglucomutase/phosphomannomutase, alpha/beta/alpha domain III
PB314BT03024_1	1	0	1	0	1	1	1	1	0	0	1	1	1	1	0	0	1	0	1	12	12	#N/A	RhoGEF domain
PB314BT03043_1	1	0	1	1	1	1	1	1	0	0	1	1	1	1	0	0	1	0	0	12	12	mRNA-decapping enzyme 1A [EC:3.-.-.-]	Dcp1-like decapping family
PB314BT03048_1	2	0	2	0	2	2	2	3	0	1	1	2	1	0	0	0	2	0	1	21	12	#N/A	Glycosyltransferase family 20
PB314BT03064_1	1	0	1	0	1	1	1	1	0	0	1	0	1	1	0	0	1	1	1	12	12	#N/A	AFG1-like ATPase
PB314BT03078_1	1	0	2	1	1	1	1	1	0	0	1	1	1	2	0	0	1	0	0	14	12	#N/A	Tetratricopeptide repeat
PB314BT03086_1	1	0	2	0	1	0	3	4	0	2	1	0	3	1	0	0	2	5	2	27	12	#N/A	Malic enzyme, N-terminal domain
PB314BT03094_1	1	0	1	0	1	1	1	1	0	0	1	1	1	2	0	0	1	0	1	13	12	#N/A	Initiation factor 2 subunit family
PB314BT03099_1	1	0	2	0	3	1	2	3	0	0	3	0	3	3	0	0	2	3	1	27	12	glucose-6-phosphate 1-dehydrogenase [EC:1.1.1.49 1.1.1.363]	Glucose-6-phosphate dehydrogenase, NAD binding domain
PB314BT03104_1	2	0	1	2	1	1	1	2	0	0	1	3	2	3	0	0	1	0	0	20	12	#N/A	2OG-Fe(II) oxygenase superfamily
PB314BT03110_1	1	0	1	1	1	1	1	1	0	0	1	0	1	1	0	0	1	2	0	13	12	pyruvate dehydrogenase E2 component (dihydrolipoamide acetyltransferase) [EC:2.3.1.12]	2-oxoacid dehydrogenases acyltransferase (catalytic domain)
PB314BT03116_1	6	0	1	2	2	2	1	1	0	0	1	0	2	2	0	0	2	0	1	23	12	FAD synthetase [EC:2.7.7.2]	Probable molybdopterin binding domain
PB314BT03118_1	1	0	1	1	1	1	1	2	0	0	1	0	1	1	0	0	1	1	0	13	12	#N/A	short chain dehydrogenase
PB314BT03135_1	2	0	1	1	1	1	1	1	0	0	2	1	1	1	0	0	0	0	1	14	12	#N/A	#N/A
PB314BT03145_1	1	0	1	1	1	1	1	1	0	0	1	0	1	1	0	0	1	0	1	12	12	RING-box protein 1	RING-H2 zinc finger domain
PB314BT03195_1	1	0	1	1	1	1	1	1	0	0	1	0	1	1	0	0	1	0	1	12	12	#N/A	Sas10/Utp3/C1D family
PB314BT03197_1	1	0	1	1	2	1	1	2	0	0	2	1	1	1	0	0	2	0	0	16	12	#N/A	NOT2 / NOT3 / NOT5 family
PB314BT03203_1	1	0	2	2	1	1	1	0	0	0	1	1	0	1	0	0	1	1	1	14	12	#N/A	Domain of unknown function (DUF4471)
PB314BT03225_1	2	0	2	1	4	1	2	2	0	2	2	1	1	0	0	0	1	0	0	21	12	#N/A	Elongation factor Tu GTP binding domain
PB314BT03236_1	1	0	1	0	1	1	1	1	0	0	1	0	1	1	0	0	2	1	1	13	12	#N/A	WD domain, G-beta repeat
PB314BT03245_1	1	0	1	1	2	1	1	2	0	0	2	0	2	1	0	1	2	0	0	17	12	#N/A	Domain of Unknown Function (DUF1907)
PB314BT03274_2	1	0	1	0	1	1	1	1	0	0	1	0	1	1	0	0	1	2	1	13	12	#N/A	zf-MYND-like zinc finger, mRNA-binding
PB314BT03281_1	6	0	1	2	2	2	1	1	0	0	1	0	2	2	0	0	2	0	1	23	12	FAD synthetase [EC:2.7.7.2]	Probable molybdopterin binding domain
PB314BT03318_1	1	0	0	1	1	1	1	1	0	0	1	2	2	1	0	0	1	0	1	14	12	#N/A	#N/A
PB314BT03320_1	1	0	2	2	1	1	2	1	0	0	2	2	2	1	0	0	2	0	0	19	12	#N/A	Acyl CoA binding protein
PB314BT03342_1	1	0	2	2	1	1	1	1	0	0	2	0	1	2	0	0	1	1	0	16	12	#N/A	Regulator of chromosome condensation (RCC1) repeat
PB314BT03345_1	1	0	1	1	1	1	1	1	0	0	1	0	1	1	0	0	1	1	0	12	12	histone deacetylase complex subunit SAP18	Sin3 associated polypeptide p18 (SAP18)
PB314BT03366_1	1	0	1	0	1	2	1	2	0	0	1	0	1	1	0	0	2	1	1	15	12	#N/A	TATA-binding protein interacting (TIP20)
PB314BT03367_1	1	0	1	1	1	1	1	1	0	0	2	2	2	1	0	0	1	0	0	15	12	20S proteasome subunit alpha 1 [EC:3.4.25.1]	Proteasome subunit
PB314BT03387_1	1	0	1	1	1	1	1	1	0	1	1	1	1	1	0	0	0	0	0	12	12	#N/A	Ras family
PB314BT03398_1	2	0	5	0	4	4	4	2	0	0	5	2	2	4	0	0	2	11	0	47	12	#N/A	WW domain
PB314BT03401_1	1	0	1	1	1	1	1	0	0	0	0	1	1	1	0	0	1	1	1	12	12	succinate dehydrogenase (ubiquinone) cytochrome b560 subunit	Succinate dehydrogenase/Fumarate reductase transmembrane subunit
PB314BT03403_1	4	0	1	0	1	2	1	5	0	0	2	1	1	2	0	0	1	1	0	22	12	#N/A	#N/A
PB314BT03426_1	2	0	5	0	4	4	4	2	0	0	5	2	2	4	0	0	2	11	0	47	12	phosphatidylinositol-4,5-bisphosphate 3-kinase catalytic subunit alpha/beta/delta [EC:2.7.1.153]	Phosphoinositide 3-kinase C2
PB314BT03429_1	1	0	2	1	1	1	1	2	0	0	1	0	1	1	0	0	3	1	0	16	12	#N/A	Ham1 family
PB314BT03443_1	1	0	1	1	1	1	1	1	0	0	1	1	1	1	0	0	1	0	0	12	12	#N/A	DNA polymerase delta, subunit 4
PB314BT03446_1	0	0	1	0	1	2	1	2	0	0	1	1	1	1	0	0	1	1	1	14	12	citrate synthase [EC:2.3.3.1]	Citrate synthase, C-terminal domain
PB314BT03469_1	1	0	1	1	2	1	1	2	0	0	1	0	1	1	0	0	1	1	0	14	12	#N/A	pfkB family carbohydrate kinase
PB314BT03471_1	2	0	2	0	2	2	1	2	0	0	1	1	1	1	0	0	1	1	0	17	12	#N/A	COG4 transport protein
PB314BT03489_1	2	0	1	1	2	1	1	1	0	0	1	0	1	1	0	0	1	0	1	14	12	#N/A	#N/A
PB314BT03491_1	1	0	1	2	2	2	1	1	0	0	1	0	1	2	0	0	1	0	1	16	12	#N/A	Cofactor of BRCA1 (COBRA1)
PB314BT03518_1	1	0	1	0	2	2	1	1	0	0	1	0	1	1	0	0	1	1	1	14	12	#N/A	MED6 mediator sub complex component
PB314BT03520_1	1	0	1	0	2	1	1	1	0	0	1	1	1	1	0	0	1	1	0	13	12	#N/A	Family of unknown function (DUF572)
PB314BT03524_1	1	0	1	1	1	1	1	1	0	0	2	0	1	1	0	0	1	4	0	16	12	#N/A	Nucleotide-sugar transporter
PB314BT03532_1	1	0	1	1	1	1	1	2	0	0	1	0	1	1	0	0	1	0	1	13	12	2-methoxy-6-polyprenyl-1,4-benzoquinoE	ubiE/COQ5 methyltransferase family
PB314BT03551_1	1	0	3	0	1	1	1	1	0	0	2	1	1	1	0	0	1	0	1	15	12	#N/A	MSP (Major sperm protein) domain
PB314BT03568_1	2	0	1	1	1	1	1	2	0	0	1	0	1	2	0	0	1	1	0	15	12	#N/A	FKBP-type peptidyl-prolyl cis-trans isomerase
PB314BT03572_1	1	0	1	0	1	1	1	1	0	0	1	0	1	1	0	0	1	1	1	12	12	nicotinamidE	Cytidylyltransferase-like
PB314BT03583_1	1	0	1	0	1	1	1	2	0	1	0	0	1	1	0	0	1	3	1	15	12	#N/A	Aminoacyl-tRNA editing domain
PB314BT03623_1	4	0	2	1	2	3	1	2	0	1	2	0	3	0	0	0	1	0	2	24	12	#N/A	Myosin head (motor domain)
PB314BT03634_1	1	0	1	0	1	1	1	1	1	0	0	1	1	1	0	0	0	1	1	12	12	#N/A	EMG1/NEP1 methyltransferase
PB314BT03639_1	1	0	1	0	1	2	2	1	0	0	1	3	1	0	0	0	1	2	3	19	12	#N/A	PUB domain
PB314BT03648_1	1	0	1	1	1	1	1	1	0	0	1	1	0	1	0	0	1	0	1	12	12	#N/A	Intraflagellar transport protein 43
PB314BT03650_1	1	0	1	0	1	1	1	3	0	0	1	1	2	1	0	0	1	0	1	15	12	#N/A	PAPA-1-like conserved region
PB314BT03654_1	2	0	1	2	1	1	1	1	0	0	1	0	1	1	0	0	1	1	0	14	12	#N/A	MazG-like family
PB314BT03668_1	1	0	2	3	5	1	2	1	1	0	0	0	2	1	0	0	1	5	0	25	12	#N/A	RhoGAP domain
PB314BT03674_1	1	0	1	0	1	1	1	1	0	0	1	1	1	1	0	0	2	0	1	13	12	#N/A	Protein kinase domain
PB314BT03709_1	2	0	1	1	1	1	1	2	0	0	1	0	1	1	0	0	1	0	1	14	12	#N/A	#N/A
PB314BT03710_1	1	0	1	1	1	1	1	2	0	0	1	1	1	1	0	0	1	0	0	13	12	#N/A	Low molecular weight phosphotyrosine protein phosphatase
PB314BT03716_1	1	0	2	2	1	1	1	2	0	0	1	0	2	1	0	0	1	0	1	16	12	#N/A	Aldose 1-epimerase
PB314BT03721_1	1	0	2	0	1	1	1	1	0	0	1	1	1	1	0	0	1	1	0	13	12	#N/A	#N/A
PB314BT03725_1	4	0	2	0	1	1	1	1	0	0	1	2	3	1	0	0	1	0	1	19	12	#N/A	PH domain
PB314BT03729_1	1	0	1	0	1	1	1	1	0	0	1	1	1	1	0	0	1	0	1	12	12	#N/A	SPFH domain / Band 7 family
PB314BT03733_1	1	0	2	1	1	1	1	1	0	0	1	0	1	1	0	0	1	0	1	13	12	#N/A	Methyltransferase domain
PB314BT03761_1	1	0	2	0	1	1	1	0	0	2	1	0	1	1	0	0	1	2	2	16	12	#N/A	GNT-I family
PB314BT03786_1	2	0	2	1	2	2	1	2	0	0	1	1	1	1	0	0	1	0	0	17	12	#N/A	#N/A
PB314BT03795_1	1	0	1	1	1	1	1	1	0	0	1	0	1	1	0	0	1	0	1	12	12	oligosaccharyltransferase complex subunit epsilon	DAD family
PB314BT03805_1	1	0	1	0	3	1	1	1	0	0	2	2	2	1	0	0	1	3	0	19	12	#N/A	ENTH domain
PB314BT03806_1	1	0	1	1	1	1	1	1	0	0	1	1	1	1	0	0	2	0	0	13	12	#N/A	Ribosome biogenesis protein Nop16
PB314BT03830_1	1	0	1	0	1	1	1	1	0	0	1	1	1	2	1	0	1	0	0	13	12	#N/A	'Cold-shock' DNA-binding domain
PB314BT03852_1	2	0	1	1	1	1	1	1	0	0	2	0	1	1	0	0	1	2	0	15	12	#N/A	Peroxidase
PB314BT03854_1	1	0	3	1	1	1	1	1	0	0	1	0	1	1	0	0	1	1	0	14	12	#N/A	#N/A
PB314BT03864_1	2	0	5	1	7	0	3	2	0	0	4	0	1	1	0	3	1	2	0	32	12	#N/A	Eukaryotic cytochrome b561
PB314BT03873_1	1	0	1	0	1	1	1	1	0	0	1	1	1	1	0	0	2	0	2	14	12	#N/A	Protein kinase domain
PB314BT03887_1	1	0	1	0	2	2	1	1	0	0	2	0	1	1	0	0	1	2	1	16	12	#N/A	mRNA capping enzyme, catalytic domain
PB314BT03902_1	1	0	2	0	2	2	2	2	0	0	1	1	1	3	0	0	1	0	1	19	12	#N/A	Bacterial low temperature requirement A protein (LtrA)
PB314BT03934_1	1	0	1	1	1	1	1	1	0	0	1	1	1	2	0	0	1	0	0	13	12	#N/A	Double-stranded DNA-binding domain
PB314BT03954_1	1	0	2	0	1	1	1	1	0	0	1	0	1	2	0	0	1	2	1	15	12	#N/A	Met-10+ like-protein
PB314BT03956_1	1	0	1	0	3	4	1	2	0	0	2	0	2	1	0	0	1	3	1	22	12	#N/A	Vps16, C-terminal region
PB314BT03996_1	1	0	1	1	1	1	1	1	0	0	1	0	1	1	0	0	1	0	1	12	12	#N/A	Nuclear transport factor 2 (NTF2) domain
PB314BT03997_1	1	0	1	1	1	1	1	1	0	0	1	1	1	1	0	0	1	0	0	12	12	#N/A	Protein of unknown function (DUF3767)
PB314BT04020_1	2	0	2	1	1	1	1	1	0	0	1	0	2	1	0	0	1	1	0	15	12	#N/A	#N/A
PB314BT04067_1	1	0	1	1	1	1	1	1	0	0	1	0	1	1	0	0	1	2	0	13	12	DNA-directed RNA polymerases I, II, and III subunit RPABC3	RNA polymerase Rpb8
PB314BT04070_1	1	0	1	1	1	1	1	1	0	0	1	0	1	1	0	0	1	2	0	13	12	#N/A	RNA polymerase Rpb8
PB314BT04085_1	4	0	1	1	1	1	1	2	0	0	2	1	1	1	0	0	1	0	0	17	12	#N/A	LIM domain
PB314BT04098_1	3	0	2	2	4	2	3	1	0	0	0	0	4	2	0	0	2	1	5	31	12	#N/A	ABC transporter transmembrane region
PB314BT04102_1	1	0	3	0	1	2	1	2	0	0	1	2	1	0	0	0	2	8	1	25	12	#N/A	Importin-beta N-terminal domain
PB314BT04108_1	1	0	1	1	1	1	1	1	0	0	1	1	1	1	0	0	1	0	0	12	12	#N/A	Ubiquinol-cytochrome C reductase, UQCRX/QCR9 like
PB314BT04111_1	1	0	2	0	3	2	2	1	0	0	1	1	1	1	0	0	1	2	0	18	12	#N/A	Alpha adaptin AP2, C-terminal domain
PB314BT04161_2	1	0	2	0	1	1	1	1	0	2	0	0	2	1	0	0	1	1	1	15	12	DNA primase small subunit [EC:2.7.7.-]	DNA primase small subunit
PB314BT04189_1	1	0	1	0	1	1	1	1	0	0	1	0	1	1	0	0	1	1	1	12	12	#N/A	#N/A
PB314BT04200_1	1	0	1	1	1	1	1	1	0	0	2	1	1	2	0	0	1	0	0	14	12	#N/A	Autophagy-related protein 101
PB314BT04254_1	1	0	1	1	1	1	1	1	0	0	1	0	1	5	0	0	1	0	1	16	12	#N/A	YEATS family
PB314BT04255_1	1	0	0	0	3	1	1	0	1	0	1	1	2	1	0	0	2	1	1	16	12	#N/A	#N/A
PB314BT04274_1	1	0	1	1	1	1	1	1	0	0	1	0	2	1	0	0	1	1	0	13	12	0	Mago nashi protein
PB314BT04314_1	1	0	1	0	2	1	1	2	0	0	1	1	3	1	0	0	2	0	1	17	12	#N/A	Sodium/hydrogen exchanger family
PB314BT04318_1	2	0	2	1	1	1	1	1	0	0	1	0	1	1	0	0	1	2	0	15	12	#N/A	Brf1-like TBP-binding domain
PB314BT04338_1	2	0	1	2	1	1	1	2	0	0	1	0	1	1	0	0	2	1	0	16	12	mevalonate kinase [EC:2.7.1.36]	GHMP kinases N terminal domain
PB314BT04347_1	2	0	1	0	1	3	1	1	0	0	3	0	1	1	0	0	1	1	2	18	12	#N/A	RecF/RecN/SMC N terminal domain
PB314BT04379_1	1	0	2	2	1	1	2	1	0	0	2	2	2	1	0	0	2	0	0	19	12	#N/A	Acyl CoA binding protein
PB314BT04381_1	3	0	0	0	1	2	2	0	0	0	2	2	2	1	0	2	2	2	1	22	12	#N/A	Zinc carboxypeptidase
PB314BT04382_1	2	0	1	0	1	1	2	2	0	0	1	1	2	1	0	0	2	0	1	17	12	#N/A	Erv1 / Alr family
PB314BT04449_1	2	0	1	1	2	1	1	1	0	0	0	0	2	2	0	0	1	2	1	17	12	pantetheine-phosphate adenylyltransferase [EC:2.7.7.3]	Cytidylyltransferase-like
PB314BT04456_1	1	0	1	1	1	1	1	1	0	0	1	1	2	3	0	0	2	0	0	16	12	#N/A	Synaptobrevin
PB314BT04459_1	1	0	1	1	1	1	1	1	0	0	1	1	2	3	0	0	2	0	0	16	12	#N/A	Synaptobrevin
PB314BT04468_1	2	0	1	1	1	2	1	1	0	0	1	1	1	0	0	0	1	3	0	16	12	cell division cycle 20-like protein 1, cofactor of APC complex	WD domain, G-beta repeat
PB314BT04477_1	1	0	2	1	1	1	1	1	0	0	1	0	1	1	0	0	1	1	0	13	12	#N/A	MIF4G domain
PB314BT04481_1	1	0	2	0	1	1	1	1	0	0	1	0	1	1	0	0	1	1	1	13	12	#N/A	Signal peptide peptidase
PB314BT04486_1	3	0	1	2	1	1	2	1	0	0	1	1	3	2	0	0	1	0	0	19	12	#N/A	Transcription factor S-II (TFIIS), central domain
PB314BT04521_1	3	0	2	0	4	2	3	3	0	0	4	0	4	4	0	0	2	3	2	36	12	antiviral helicase SKI2 [EC:3.6.4.-]	DEAD/DEAH box helicase
PB314BT04525_1	1	0	1	2	2	1	1	1	0	0	1	0	1	1	0	0	2	1	0	15	12	replication factor C subunit 2/4	ATPase family associated with various cellular activities (AAA)
PB314BT04527_1	1	0	1	0	1	1	1	1	0	0	1	0	1	2	0	0	2	1	1	14	12	#N/A	FGGY family of carbohydrate kinases, N-terminal domain
PB314BT04533_1	4	0	1	0	2	2	1	1	2	0	1	0	1	1	0	0	1	1	0	18	12	#N/A	RecF/RecN/SMC N terminal domain
PB314BT04538_1	2	0	2	0	3	2	1	2	0	0	1	0	1	2	0	0	1	1	1	19	12	#N/A	Prenylcysteine lyase
PB314BT04562_1	1	0	1	0	1	1	1	1	0	0	1	1	1	3	0	0	2	2	0	16	12	#N/A	HEAT repeat associated with sister chromatid cohesion
PB314BT04588_1	1	0	1	0	1	1	1	1	0	0	1	0	1	1	0	0	1	2	2	14	12	#N/A	Biopterin-dependent aromatic amino acid hydroxylase
PB314BT04659_1	1	0	1	1	1	1	1	1	0	0	1	0	1	1	0	0	1	0	1	12	12	#N/A	Translin family
PB314BT04690_1	1	0	0	0	6	1	1	1	0	2	1	1	0	1	0	1	1	2	0	19	12	#N/A	Family of unknown function (DUF572)
PB314BT04695_1	1	0	3	0	2	1	1	1	0	0	1	0	2	2	0	0	1	1	1	17	12	alpha-1,3-mannosyltransferase [EC:2.4.1.258]	ALG3 protein
PB314BT04697_1	1	0	1	0	1	1	1	1	0	0	1	1	1	1	0	0	1	1	0	12	12	#N/A	Cytosol aminopeptidase family, catalytic domain
PB314BT04699_1	1	0	1	0	1	1	1	1	0	0	1	2	2	0	0	0	1	1	1	14	12	#N/A	SDA1
PB314BT04717_1	1	0	1	2	1	1	1	1	0	0	1	0	1	1	0	0	1	1	0	13	12	#N/A	PRP38 family
PB314BT04727_1	1	0	1	0	1	1	1	1	0	0	1	0	1	1	0	0	1	1	1	12	12	#N/A	Regulator of chromosome condensation (RCC1) repeat
PB314BT04740_1	1	0	0	0	1	1	1	2	0	1	1	1	1	2	0	0	1	0	1	14	12	U6 snRNA-associated Sm-like protein LSm3	Foie gras liver health family 1
PB314BT04749_1	3	0	1	1	1	1	1	3	0	0	2	0	3	3	0	0	2	0	2	23	12	#N/A	Amino acid permease
PB314BT04809_1	1	0	1	3	2	4	1	1	0	0	2	4	2	2	0	0	3	0	0	26	12	#N/A	MOSC domain
PB314BT04813_1	2	0	3	1	2	2	2	4	0	0	3	2	3	2	0	0	2	0	0	28	12	#N/A	ABC1 family
PB314BT04814_1	2	0	1	0	1	2	1	1	0	0	1	0	2	1	0	0	1	1	1	15	12	#N/A	Utp25, U3 small nucleolar RNA-associated SSU processome protein 25
PB314BT04815_1	1	0	1	0	1	1	1	1	0	0	1	1	1	1	0	0	1	1	0	12	12	#N/A	#N/A
PB314BT04820_1	2	0	1	0	2	3	1	2	0	0	2	2	1	0	0	0	1	1	1	19	12	#N/A	RNA polymerase I specific transcription initiation factor RRN3
PB314BT04831_1	1	0	1	1	1	1	1	1	0	0	2	1	2	1	0	0	1	0	0	14	12	#N/A	VHS domain
PB314BT04833_1	1	0	1	0	2	0	1	1	0	0	1	1	1	1	0	0	2	2	1	15	12	#N/A	ThiF family
PB314BT04834_1	1	0	1	0	2	0	1	1	0	1	1	0	1	2	0	0	2	2	1	16	12	#N/A	Aminopeptidase P, N-terminal domain
PB314BT04848_1	2	0	1	1	1	1	1	1	0	0	1	0	1	1	0	0	1	0	1	13	12	#N/A	Peptidase M76 family
PB314BT04850_1	1	0	1	0	2	1	1	1	0	0	1	0	2	1	0	0	2	1	1	15	12	U4/U6.U5 tri-snRNP-associated protein 1	SART-1 family
PB314BT04852_1	1	0	1	1	1	1	1	1	0	0	1	1	1	1	0	0	2	0	0	13	12	#N/A	SRP19 protein
PB314BT04854_1	1	0	1	2	1	1	1	1	0	0	1	0	1	1	0	0	1	0	1	13	12	exosome complex component RRP43	3' exoribonuclease family, domain 1
PB314BT04858_1	1	0	1	1	1	1	1	1	0	0	1	0	1	1	0	0	0	1	1	12	12	#N/A	#N/A
PB314BT04871_1	2	0	3	1	1	1	1	2	0	0	1	1	1	1	0	0	0	0	1	16	12	#N/A	Domain of unknown function UPF0086
PB314BT04875_1	1	0	1	1	2	1	2	2	0	0	0	0	2	1	0	0	1	1	1	16	12	#N/A	Phytochelatin synthase
PB314BT04882_1	1	0	2	1	1	1	1	1	0	0	1	0	2	1	0	0	1	1	0	14	12	#N/A	Tubulin binding cofactor C
PB314BT04905_1	0	0	1	1	1	1	1	1	0	0	1	1	2	2	0	1	1	0	0	14	12	#N/A	Serine carboxypeptidase S28
PB314BT04910_1	1	0	1	0	2	4	1	1	0	0	2	0	1	1	0	1	1	1	0	17	12	#N/A	Tetratricopeptide repeat
PB314BT04918_1	1	0	1	1	1	1	1	8	0	0	1	0	1	1	0	0	1	0	1	19	12	#N/A	Integral membrane protein DUF92
PB314BT04922_1	3	0	3	0	2	2	2	3	0	0	1	2	0	3	0	0	1	3	1	26	12	#N/A	Microtubule binding
PB314BT04945_1	1	0	1	0	1	1	1	1	0	0	1	0	1	1	0	0	1	1	1	12	12	exosome complex component RRP4	KH domain
PB314BT04961_1	2	0	1	0	1	2	1	1	0	0	2	1	3	1	0	0	3	0	1	19	12	#N/A	ABC transporter transmembrane region
PB314BT04982_1	1	0	3	0	1	1	1	1	1	0	2	2	2	0	0	0	2	0	1	18	12	#N/A	Surface antigen variable number repeat
PB314BT04986_1	1	0	1	0	2	1	1	1	0	0	2	1	2	1	0	0	2	0	1	16	12	#N/A	Kinesin motor domain
PB314BT04992_1	4	0	4	1	3	2	4	2	1	0	0	0	0	3	0	0	2	7	2	35	12	#N/A	SH3 domain
PB314BT04997_1	1	0	1	0	1	3	1	3	0	0	2	1	2	3	0	0	2	0	1	21	12	#N/A	Exportin 1-like protein
PB314BT05005_1	1	0	1	1	2	1	1	1	0	0	1	1	2	2	0	0	2	0	0	16	12	#N/A	Myb-like DNA-binding domain
PB314BT05007_1	1	0	1	0	1	2	1	2	0	1	1	0	2	0	0	0	1	1	2	16	12	phosphoglycolate phosphatase [EC:3.1.3.18 3.1.3.48]	Haloacid dehalogenase-like hydrolase
PB314BT05055_1	2	0	1	1	2	1	2	2	0	0	1	1	2	3	0	0	0	0	1	19	12	#N/A	HIT domain
PB314BT05060_1	1	0	1	0	0	1	1	3	0	1	1	0	2	1	0	0	1	1	1	15	12	#N/A	Mono-functional DNA-alkylating methyl methanesulfonate N-term
PB314BT05081_1	2	0	1	0	1	2	1	1	0	0	3	0	1	1	0	0	2	1	1	17	12	#N/A	Methyltransferase domain
PB314BT05124_1	1	0	2	0	1	1	0	1	0	0	2	1	1	1	0	0	1	1	1	14	12	#N/A	Solute carrier family 35
PB314BT05139_1	1	0	1	0	2	1	1	1	0	1	2	2	1	1	0	0	1	0	0	15	12	#N/A	TLD
PB314BT05145_1	2	0	2	0	1	0	1	1	1	0	1	0	1	1	0	0	1	6	1	19	12	#N/A	Glycosyltransferase (GlcNAc)
PB314BT05149_1	1	0	1	0	1	1	1	1	0	0	1	0	1	1	0	1	1	0	1	12	12	#N/A	Tyrosine phosphatase family
PB314BT05152_1	2	0	1	0	2	2	1	1	0	0	1	2	1	0	0	0	2	2	1	18	12	#N/A	Helicase conserved C-terminal domain
PB314BT05179_1	1	0	2	0	1	1	1	3	0	0	2	0	2	1	0	0	1	3	1	19	12	#N/A	Uncharacterised protein family (UPF0160)
PB314BT05188_1	1	0	1	0	1	1	2	1	0	0	1	0	1	2	0	0	1	4	1	17	12	#N/A	Sulfite exporter TauE/SafE
PB314BT05215_1	1	0	1	0	1	1	1	1	0	0	1	0	1	2	0	0	1	1	2	14	12	dihydroorotase [EC:3.5.2.3]	#N/A
PB314BT05239_1	1	0	1	1	1	1	1	1	0	0	1	1	2	1	0	0	1	0	0	13	12	#N/A	Protein of unknown function (DUF3128)
PB314BT05250_1	1	0	1	0	1	1	1	1	0	1	1	0	1	2	0	0	1	0	1	13	12	#N/A	RNA recognition motif. (a.k.a. RRM, RBD, or RNP domain)
PB314BT05251_1	2	0	1	0	1	1	1	1	0	0	3	1	2	2	0	0	1	0	1	17	12	acetyl-CoA acyltransferase [EC:2.3.1.16]	Thiolase, N-terminal domain
PB314BT05284_1	2	0	1	0	1	1	1	1	0	0	1	1	1	1	0	0	1	0	1	13	12	#N/A	Mitochondrial large subunit ribosomal protein (Img2)
PB314BT05304_1	1	0	1	0	1	2	0	1	3	0	2	0	1	2	0	0	1	1	1	17	12	#N/A	Brix domain
PB314BT05309_1	2	0	2	1	4	3	3	2	0	0	3	0	3	1	0	0	1	2	0	27	12	#N/A	Protein kinase domain
PB314BT05319_1	3	0	1	2	2	2	1	5	0	0	2	0	1	1	0	0	1	2	0	23	12	#N/A	Subtilase family
PB314BT05337_1	1	0	2	0	1	1	1	2	0	0	1	2	1	1	0	0	1	1	0	15	12	0	Aldehyde dehydrogenase family
PB314BT05359_1	1	0	1	1	1	1	1	2	0	0	1	1	1	1	0	0	1	0	0	13	12	cytochrome c oxidase subunit 6b	Cytochrome oxidase c subunit VIb
PB314BT05382_1	1	0	1	0	1	1	1	1	0	0	1	1	2	1	0	0	1	3	0	15	12	#N/A	60Kd inner membrane protein
PB314BT05400_1	1	0	1	1	1	1	1	1	0	0	1	1	1	1	0	0	1	0	0	12	12	#N/A	Ribosomal protein L9, C-terminal domain
PB314BT05411_1	3	0	2	1	1	0	1	1	0	0	4	2	1	1	0	0	1	4	0	22	12	#N/A	Histidine kinase-, DNA gyrase B-, and HSP90-like ATPase
PB314BT05433_1	2	0	3	0	2	1	1	2	4	0	1	0	4	1	0	0	1	5	0	27	12	DNA damage-binding protein 1	Mono-functional DNA-alkylating methyl methanesulfonate N-term
PB314BT05483_1	2	0	2	0	1	1	1	1	0	0	2	0	1	1	0	0	2	2	1	17	12	#N/A	Peroxisomal membrane protein (Pex16)
PB314BT05517_1	2	0	1	1	0	1	1	1	0	0	1	1	1	1	0	0	1	0	1	13	12	Derlin-2/3	Der1-like family
PB314BT05521_1	3	0	1	1	1	1	1	3	0	0	2	0	3	3	0	0	2	0	2	23	12	#N/A	Amino acid permease
PB314BT05553_1	1	0	1	1	2	3	1	1	0	0	1	0	1	1	0	0	3	1	0	17	12	sphingosine kinase [EC:2.7.1.91]	Diacylglycerol kinase catalytic domain
PB314BT05556_1	1	0	1	1	2	3	1	1	0	0	1	0	1	1	0	0	3	1	0	17	12	#N/A	#N/A
PB314BT05564_1	1	0	1	1	1	1	1	1	0	0	1	1	1	1	0	0	1	0	0	12	12	26S proteasome regulatory subunit T3	ATPase family associated with various cellular activities (AAA)
PB314BT05571_1	0	0	1	0	1	2	2	0	0	1	2	0	1	1	0	1	1	2	1	16	12	#N/A	Protein kinase domain
PB314BT05598_1	2	0	1	0	1	1	1	1	0	0	1	1	1	1	0	0	1	1	0	13	12	#N/A	IMP dehydrogenase / GMP reductase domain
PB314BT05611_1	1	0	1	1	1	1	1	1	0	0	0	0	2	1	0	0	1	2	2	15	12	#N/A	SCO1/SenC
PB314BT05615_1	1	0	1	2	1	1	1	2	0	0	1	0	1	1	0	0	1	1	0	14	12	#N/A	Glycoprotease family
PB314BT05621_1	1	0	1	0	1	2	1	1	0	0	2	0	1	2	0	0	1	1	1	15	12	#N/A	ThiF family
PB314BT05645_1	2	0	1	0	4	1	1	1	0	0	1	0	1	1	0	0	1	1	1	16	12	#N/A	FHA domain
PB314BT05686_1	1	0	1	0	1	2	1	1	0	0	1	0	1	2	0	0	1	1	1	14	12	0	Phosphomannose isomerase type I
PB314BT05690_1	2	0	1	0	1	1	1	2	0	0	1	1	1	2	0	0	1	0	1	15	12	#N/A	Ribosomal RNA-processing protein 7 (RRP7)
PB314BT05693_1	1	0	1	0	2	1	2	2	0	0	2	2	2	1	0	0	2	3	0	21	12	#N/A	Phosphatidylinositol-4-phosphate 5-Kinase
PB314BT05724_1	1	0	1	0	1	1	1	1	0	0	1	0	1	1	0	1	1	1	0	12	12	#N/A	Phosphoinositide 3-kinase C2
PB314BT05732_1	1	0	1	1	1	1	1	1	0	0	1	0	1	1	0	0	0	1	1	12	12	#N/A	Protein of unknown function (DUF962)
PB314BT05770_1	1	0	3	1	2	1	1	1	0	1	1	0	2	1	0	0	1	0	0	16	12	#N/A	Uncharacterized conserved protein (DUF2054)
PB314BT05811_1	1	0	1	0	1	2	1	1	0	0	1	0	1	1	0	0	1	1	3	15	12	replication factor C subunit 3/5	Replication factor C C-terminal domain
PB314BT05813_1	1	0	1	0	4	1	1	1	0	0	1	0	1	3	0	0	1	1	1	17	12	DNA polymerase lambda [EC:2.7.7.7 4.2.99.-]	Helix-hairpin-helix domain
PB314BT05814_1	2	0	1	1	1	1	1	1	0	0	1	1	1	1	0	0	1	0	0	13	12	small subunit ribosomal protein S17e	Ribosomal S17
PB314BT05818_1	2	0	1	2	3	2	2	1	0	0	0	1	3	2	0	0	1	0	1	21	12	#N/A	PRP38 family
PB314BT05824_1	1	0	1	1	1	1	1	1	0	0	1	1	1	1	0	0	1	0	0	12	12	NADH dehydrogenase (ubiquinone) Fe-S protein 4	ETC complex I subunit conserved region
PB314BT05845_1	1	0	1	1	1	1	1	1	0	0	3	3	1	1	0	0	1	0	0	16	12	#N/A	SPFH domain / Band 7 family
PB314BT05846_1	2	0	1	1	1	1	1	1	0	0	1	0	2	1	0	0	1	0	1	14	12	#N/A	Tho complex subunit 7
PB314BT05849_1	1	0	1	1	4	4	1	1	0	0	1	0	1	2	0	0	2	0	1	20	12	Ran GTPase-activating protein 1	Leucine Rich repeat
PB314BT05853_1	1	0	1	0	1	1	1	1	0	0	1	0	1	2	0	0	1	1	1	13	12	#N/A	CobW/HypB/UreG, nucleotide-binding domain
PB314BT05860_1	1	0	1	0	2	2	1	1	0	0	1	0	2	2	0	0	2	1	1	17	12	#N/A	Zinc knuckle
PB314BT05861_1	1	0	1	1	2	2	1	1	0	0	1	1	1	5	0	0	1	0	0	18	12	#N/A	Signal recognition particle receptor beta subunit
PB314BT05863_1	1	0	1	0	1	1	1	1	0	0	1	1	1	1	0	0	1	0	1	12	12	#N/A	#N/A
PB314BT05865_1	1	0	1	0	2	1	1	1	0	0	1	1	1	1	0	0	2	1	0	14	12	SNW domain-containing protein 1	SKIP/SNW domain
PB314BT05886_1	1	0	2	1	1	1	1	1	0	0	1	0	1	1	0	0	1	2	0	14	12	#N/A	PDZ domain
PB314BT05895_1	1	0	1	0	1	1	1	1	0	0	1	1	1	1	0	0	1	1	0	12	12	#N/A	PCI domain
PB314BT05915_1	1	0	1	1	1	1	1	1	0	0	1	0	1	1	0	0	0	1	1	12	12	#N/A	Carbohydrate kinase
PB314BT05920_1	1	0	0	1	2	1	1	1	0	0	1	1	2	1	0	0	1	0	1	14	12	#N/A	PX domain
PB314BT05928_1	1	0	2	0	1	1	1	1	0	1	1	0	1	1	0	0	1	0	1	13	12	#N/A	MORN repeat
PB314BT05936_1	1	0	1	1	1	1	1	1	0	0	1	0	1	1	0	0	1	1	0	12	12	#N/A	WD domain, G-beta repeat
PB314BT05980_1	1	0	1	1	1	1	1	1	0	0	2	1	1	1	0	0	1	0	0	13	12	#N/A	Fatty acid hydroxylase superfamily
PB314BT06015_1	1	0	1	1	1	1	1	1	0	0	1	1	1	1	0	0	1	0	0	12	12	#N/A	SNARE domain
PB314BT06023_1	2	0	1	0	3	0	1	1	0	0	1	2	1	1	0	0	1	2	1	17	12	#N/A	Phosphoglucomutase/phosphomannomutase, alpha/beta/alpha domain III
PB314BT06064_1	4	0	2	1	2	3	1	2	0	1	2	0	3	0	0	0	1	0	2	24	12	#N/A	Variant SH3 domain
PB314BT06065_1	1	0	1	0	1	0	1	1	0	1	1	1	1	1	0	0	1	0	1	12	12	#N/A	NLI interacting factor-like phosphatase
PB314BT06071_1	0	0	1	1	1	1	1	1	0	1	1	1	1	1	0	0	0	0	1	12	12	#N/A	Got1/Sft2-like family
PB314BT06092_1	1	0	1	2	2	1	1	1	0	0	1	0	1	1	0	0	2	0	1	15	12	#N/A	#N/A
PB314BT06107_2	1	0	1	0	2	1	1	1	0	0	2	0	2	1	0	0	1	3	1	17	12	#N/A	RNA recognition motif. (a.k.a. RRM, RBD, or RNP domain)
PB314BT06113_1	2	0	2	1	1	1	1	1	0	0	1	0	2	1	0	0	1	1	0	15	12	#N/A	Ankyrin repeats (3 copies)
PB314BT06117_1	2	0	3	0	3	3	1	3	0	0	1	1	1	1	0	1	1	0	0	21	12	#N/A	GXGXG motif
PB314BT06126_1	2	0	1	1	1	2	1	1	0	0	1	1	2	1	0	0	2	0	0	16	12	#N/A	PH domain
PB314BT06150_1	2	0	1	0	1	1	1	1	0	0	1	1	1	1	0	0	1	1	0	13	12	#N/A	Alpha/beta hydrolase family
PB314BT06164_1	1	0	1	0	1	0	1	2	0	0	3	2	2	1	0	0	2	1	1	18	12	enoyl-CoA hydratase / long-chain 3-hydroxyacyl-CoA dehydrogenase [EC:4.2.1.17 1.1.1.211]	3-hydroxyacyl-CoA dehydrogenase, C-terminal domain
PB314BT06170_1	1	0	1	1	2	2	3	1	0	0	2	1	2	1	0	0	1	0	0	18	12	#N/A	Major Facilitator Superfamily
PB314BT06195_1	1	0	2	1	1	1	1	1	0	0	1	0	1	1	0	0	1	0	1	13	12	U6 snRNA-associated Sm-like protein LSm7	LSM domain
PB314BT06224_1	1	0	1	0	2	2	1	1	0	0	1	0	2	1	0	0	1	1	1	15	12	#N/A	Methyltransferase domain
PB314BT06243_1	1	0	4	0	1	1	1	1	0	2	1	0	1	1	0	0	0	1	1	16	12	#N/A	WD domain, G-beta repeat
PB314BT06244_1	1	0	1	0	2	1	1	1	0	0	1	2	1	1	0	0	1	0	1	14	12	#N/A	Peptidase family C78
PB314BT06256_1	1	0	2	1	1	1	1	1	0	0	1	1	1	2	0	0	1	0	0	14	12	#N/A	BSD domain
PB314BT06268_1	1	0	1	1	1	1	1	1	0	0	0	0	1	1	0	0	1	1	4	15	12	#N/A	Repair protein Rad1/Rec1/Rad17
PB314BT06315_1	1	0	2	0	1	1	1	1	0	0	1	2	2	2	0	0	1	0	2	17	12	#N/A	SNARE associated Golgi protein
PB314BT06333_1	2	0	1	0	1	1	0	1	0	1	1	0	1	1	0	1	3	1	0	15	12	#N/A	Zn-finger in ubiquitin-hydrolases and other protein
PB314BT06335_1	1	0	1	1	1	1	1	1	0	0	1	1	2	1	0	0	1	0	0	13	12	#N/A	Uncharacterised protein family (UPF0172)
PB314BT06337_1	1	0	1	1	1	1	1	1	0	0	1	0	1	1	0	0	1	1	0	12	12	splicing factor 3B subunit 4	RNA recognition motif. (a.k.a. RRM, RBD, or RNP domain)
PB314BT06338_1	2	0	1	0	1	1	1	2	0	0	1	2	2	2	0	0	1	0	1	17	12	#N/A	Ubiquitin interaction motif
PB314BT06365_1	1	0	1	1	1	1	1	1	0	0	2	0	1	1	0	0	1	1	0	13	12	#N/A	MA3 domain
PB314BT06387_1	0	0	1	1	1	1	1	2	0	0	1	1	1	1	0	0	1	0	2	14	12	#N/A	#N/A
PB314BT06392_1	1	0	1	1	1	1	1	1	0	0	0	0	1	1	0	0	1	1	1	12	12	#N/A	Mitochondrial carrier protein
PB314BT06408_1	1	0	2	0	1	3	2	3	2	0	1	0	2	2	0	0	1	1	0	21	12	#N/A	Ankyrin repeats (many copies)
PB314BT06419_2	1	0	1	0	1	2	1	3	0	0	2	2	1	2	0	0	2	0	1	19	12	#N/A	Histidyl-tRNA synthetase
PB314BT06420_1	2	0	2	0	1	2	1	1	0	0	1	0	2	1	0	0	1	1	1	16	12	splicing factor 3A subunit 3	Domain of unknown function (DUF3449)
PB314BT06438_1	1	0	1	1	1	1	1	1	0	0	1	0	1	1	0	0	1	1	0	12	12	#N/A	UBA-like domain
PB314BT06443_1	1	0	1	0	1	1	1	1	0	0	1	0	1	1	0	0	1	2	1	13	12	#N/A	Triose-phosphate Transporter family
PB314BT06450_1	1	0	2	1	1	1	1	1	0	0	1	0	1	1	0	0	1	1	0	13	12	#N/A	Tubulin binding cofactor A
PB314BT06459_1	0	0	1	1	1	1	1	0	0	0	1	1	0	1	0	1	1	1	1	12	12	#N/A	Ciliary basal body-associated, B9 protein
PB314BT06491_1	1	0	1	0	1	1	1	1	0	0	1	1	1	1	0	0	0	1	1	12	12	#N/A	CAAX protease self-immunity
PB314BT06530_1	1	0	1	2	1	1	1	1	0	1	2	0	1	1	0	0	1	0	0	14	12	#N/A	#N/A
PB314BT06538_1	1	0	1	1	2	2	3	1	0	0	2	1	2	1	0	0	1	0	0	18	12	#N/A	Major Facilitator Superfamily
PB314BT06548_1	1	0	1	1	1	1	1	2	0	0	1	0	1	1	0	0	2	0	1	14	12	#N/A	Prenyltransferase and squalene oxidase repeat
PB314BT06582_1	2	0	2	1	2	1	2	2	0	0	1	0	1	0	0	0	1	1	1	17	12	#N/A	TAFII55 protein conserved region
PB314BT06586_1	1	0	1	1	1	1	1	1	0	0	1	1	1	1	0	0	1	0	0	12	12	NADH dehydrogenase (ubiquinone) Fe-S protein 4	ETC complex I subunit conserved region
PB314BT06591_1	1	0	1	0	1	2	1	2	0	0	1	0	2	2	0	0	2	2	2	19	12	#N/A	Dip2/Utp12 Family
PB314BT06596_1	1	0	1	0	1	1	1	1	0	0	1	1	1	1	0	0	1	1	0	12	12	large subunit ribosomal protein L22	Ribosomal protein L22p/L17e
PB314BT06629_1	1	0	1	0	1	1	1	1	0	0	1	1	1	2	1	0	1	0	0	13	12	#N/A	'Cold-shock' DNA-binding domain
PB314BT06632_1	2	0	1	2	1	1	1	1	0	0	1	0	1	1	0	0	1	1	0	14	12	#N/A	#N/A
PB314BT06646_2	1	0	1	0	1	1	1	1	0	1	1	1	2	2	0	0	1	0	0	14	12	#N/A	#N/A
PB314BT06649_1	1	0	1	1	1	1	1	1	0	0	1	0	1	2	0	0	1	0	1	13	12	#N/A	Protein of unknown function (DUF778)
PB314BT06651_1	1	0	1	1	2	1	1	1	0	0	1	0	1	1	0	0	1	0	1	13	12	#N/A	Chaperonin 10 Kd subunit
PB314BT06717_1	4	0	1	1	1	1	1	2	0	0	2	1	1	1	0	0	1	0	0	17	12	#N/A	LIM domain
PB314BT06728_1	1	0	1	0	1	1	1	2	0	1	1	1	1	0	0	0	1	1	0	13	12	#N/A	Helicase conserved C-terminal domain
PB314BT06736_1	1	0	2	1	3	2	1	1	0	0	1	0	1	0	0	0	1	1	1	16	12	#N/A	#N/A
PB314BT06738_1	1	0	1	2	1	2	0	1	0	0	1	0	1	1	0	0	1	2	1	15	12	NAD+ synthase (glutamine-hydrolysing) [EC:6.3.5.1]	Carbon-nitrogen hydrolase
PB314BT06752_1	1	0	0	0	1	1	1	1	0	0	2	8	2	4	0	0	1	2	1	25	12	#N/A	Protein kinase domain
PB314BT06756_1	2	0	1	0	1	1	1	1	0	0	1	1	1	0	0	1	1	0	2	14	12	tyrosyl-tRNA synthetase [EC:6.1.1.1]	tRNA synthetases class I (W and Y)
PB314BT06759_1	4	0	1	1	2	1	1	1	0	0	1	1	1	1	0	0	1	0	0	16	12	#N/A	Snare region anchored in the vesicle membrane C-terminus
[truncated: 4,218 more rows]
