# Supplementary material for: The architecture of the Plasmodiophora brassicae nuclear and mitochondrial genomes
Source: Sci Rep. 2019 Oct 31;9:15753. doi: 10.1038/s41598-019-52274-7 (PMC6823432; doi:10.1038/s41598-019-52274-7)
Supplement: Supplementary file 3 — Supplementary Table S6 [file 41598_2019_52274_MOESM3_ESM.xlsx]

## Sheet: Sheet1
Supplementary Table S6.
>P.brassicae_e3_mt_Illumina_Roche_454
CCCCCCCCCTCCCTTTTTTTGGTTTATGATTGAAATTTTAATATGTATTTTTGGAAATGC
TGTATCGCATTTTGTAAAATGCTTGCTTAGGTAATAAATAATATATAAATATGAGAGCAA
TTTGAAAAGGGCCTTTTATAACGCAAAAAGTTTATTCAAGTTTTTATGGTGAGAACAAAA
GTAATAAAATTATTTTTTTAAAACGTAAAGATAGTATGATTTTGCCAGATTTTATTCAGG
TTAGGATTAAAATTTATAATGGATGTAGATTTTTTGATTTGTGTATTTCTCCAGGAATGG
TTGGGTATAAATTTGGATGTTTTGTGTTTACTCGAAAATTGCATGTATATAAAGCGAAAC
GGTAAACATAAAGTTATTTATCAAAAATTTTTATTCAAATCAAATTGATTTGTTAAGAAA
TCTTTAGAGTATTGTAGGCATATTTATGAAGAGATTTTTGTTCGTAAGTATGTTAATTTT
TTTCTTTCACGTTGAACAAAAGCTCGAAAACGTAGAGTAGTGGGTACGGTGCGTTTATTT
TGAGTTTTAGGGAAATTATACGTAAATTTCTTATTTTTTTATCCAATAAGGGAAGAAGAG
AAGCGCAAGAAAAATTTTCAATATAAAAGTAAGAAAACTAAAAAACGTAAGGATAGAAAA
AAGATTTTAGCTACACTAGGAACTGTTATGAAGCCAATTCATAAATGCCGAGTGCAATTA
CGTAGTATAATGTTTTTATACGTTTTAGAGTTTTTGCTAAAGAGGCAGATATTTTACAAA
TTCGTAAATATATGTGTTGTAGGTTATAAAGAATGAAAAAAAAATTTGTCAACGTTATTA
CGAGTTGTTTCAGATAGTTTCAAGCGCTTCCGTTTACGTTTTAATAAAGATGTTGGAATA
TATCGGAATACGTTAGTATTTTTAGTGCATGCGCTAAAATATAAAATTCCGGATGCGAAA
TTAATTGCAAATTATATTGCTCCAATTTTGTCTAAAATATATAAACATTTATCTTTTTTA
TCATTTTTGTCAAAAGTATTGAAGGAGATTTGAAAATATTTTAGGTTTAAAGGGATAAAG
ATTTTATTAGCAGGTAAACTAAATGGTTTTAGCCGTGCTCGTACTAAACATATACAAATT
GGTTCTGTTGCTTCTAAAAATAGTCCTTTAATACTGGGATATGGATTTGCTGAAGCTATT
ACACGGGCAGGAATTATAGGAGTTAAAATTTGAATATATTAATTTGTTGAGAAAATGGTT
GGAATTATTCCTAAAAAAACTAAGTTTATAAAATTTCAGAAAAAGAAGATTAAAAATTTA
GCAACACGTTTTTTAAATTTGGATTTTGGCAATTTTGGTTTAAAAGCTAAAAAGAATGGT
TATATTACATCTAAGCAGTTAGAAATGGTTAAGTTAAATTTGTCTAAGAGTACTAAGCGA
ATTGGTCAGTATTGAATACGTGTATTTCCTCACCAAGCTATAACAGCTAAGCCGCTTGAG
GTACGTATGGGAAAAGGTAAGGGGTACATAGACGATTGGGTATGTAAAGTTAAGGCTGGT
TTTGTGCTATGTGAAGTATCTGGATTGCCATCAAATCAGGCTCGTTTACTGTTGAAAAGT
ATTGCACGAAAACTACCAATTCAGGTTTATTGTATTTGTAAATAAATGAAAAAGCGAAGT
TGATTTGGAGGGCATAAGAAAATTAAGAAACGAAAACTTCAATTTGAATCAAGAAAATTG
ATATATCAAGAGGAATACGAATCTTGCAAATTAAGTATATGTACTTTTGATGTTTTTGTT
GATAAAACTAAATATATTTTTTCTTTTTTGAAGTTTTTATTTACGCGTTATTGTATATTG
AATATAGTAGTTTTTCCTAAAATTTATTCATCTTATGTTCGTGTTGTTGGGGTTTTACCT
TTATCAATGTATTTAAATAGTACTTGAAAAGAAACACTTATTCGCCCATTAGAGGAAAAT
AAAAATGAAATAGAGGATGAAGATGTTGAGGCTGATTTATTTAATGTAGTATTTACTAAT
TTGAGGGAAAACATTTTAGCATTGGTTATTAATGCTACTTTGGCATTTTACATGTTAGAA
TATCTAACAAAAGTAATTTCTTGGTTTAGTTTTCTAGATAGGCCTGTAATATTTTTTGTA
AAAAAACTTTTTTATCGTTATAAGTGAAGTTTTTTGAAAAAATTTACTTTACGAAATGAT
TATTTTCGGGTCGTTAATTTTGGTAAAATATTTTTTTTAGCGATGTCTGAGTATCAGAAA
ACGGTTAATTTTTTACAAATTTTTAATTTATTACAAATTCGATTGAAATTGATTAATTTT
CATGGTTTAGGATTAATACCGCCTTTTACTACTAGTAGAAATAACATCTAACGGTTTATT
AATTTGTGATAAATAATTTTCGTGTACATATTATGGCAACGATTTTCGTATTCATTTTAT
GAAAAGTATTTTTAATTTAATACTATATAGAAATTGAATAATTTAAATTAGCTTTAAGAT
TGTATAAACTTATCAAAGCCTTTACTGTTTTACTTTAAAAAAGATTATTTAAACATTAAT
AAAAAAGTTGGGGTATAGTTTGATTTTTTAATATTAGAAAGAGTTACTACGGTATAGGAG
TAAATTATAGATTGTAATTAAATGCTATAGCTAACGGTTAGTAGTGTGGGAGTTTTATGT
ACTACGAGAAAATATTGTATAAAAGTGAAGTACAGATTGATTTCAGTTTAAAGTGCAAAT
TCCAAATTAAAATTTAAATATTTTTATTTGTTAGATATGATTTTGATTATATTGTTGGTT
ATTTTGAACAGCCATTAAAATTAATACTAAAAATATTCATAGAATTTTACTAGTTAAGGT
TGTTTCTAAAATATTAGGAAGGTATTTTTATGATTAAATTAAATGCACTATTTCGTGGCT
GTTAGCAAAATATTTTCAATATATTAGTTTTGCTAAATAAAACTATTATAAATTAAAAAA
GATAAAGGTTTAGGGGTATCAGATGATGTATGGTTCATTATTTTTTAAAAAATTCTATTT
ATGTTTTTGTATTTGAAAAATTATGGTTGTGACGTATACTAGAAAACTTTGCCTTAAACT
AGTTGTATTTTTGTTAATGTAAATTGATGCCACAATTAGATAAAGTAACCGTATTTTCTC
AAGTTTTTTGAACAATTTTGTTTTATTATTTTTTTTTTTTAATTTTATGAAAGTATTATT
TGTTAGATTTTAGTAAGTTATTTAAACTTCGTGAGATTTATAATTCTATTGGTTGTGGTG
TTTTAAATGAACGCAGTGTTTTTGTAAATAATTTTATTTATAATTTTTTAGTACATTTTA
AAAATTTAAATATAACCGGTAATTCTTTATTATTTAATAAAGAATTGAACTGAAAACATT
ATAAGCAAAAGCAGTGGGATTTTATTGAGCAGAAGTATAGCAAGAATTATAGTGTTGTGC
TATTAAGACAGGCATGTGTGTCTGAAATTTTTTTTACATAAAAGTAAATAAAATTTTATA
AAAAGTATCTCCTTGCGTTAGGTATTCGGCATGTTCTTTAGCTTTTAAAACTATTAGTTG
AATTGTGAGGATGATTTTAATGGTTTAGCTACTAAAATATAATTTTTATTAATAAAATTA
TAAAGATTAGGTTTGTGCTGTTAAGTAGGATTATTGTTGGAATTGACTGGTTAAATATTC
TTTAATCATGTTCTGTTAGATTGGTGGTGTTTAGAAGGGTGCTTTATAATATAAGTGTAT
TTATTTGATAAATGATTAGAAAACAAACTAAGTTAAAAATCGTTGATAATTCGGGAGCTA
AATTGATTAGAATATTTCATTTATTTGGGTATTCTTTGATACAAAATTATAGTAAGGTTG
GAGAATTGGTATTAGGATCAATATTTAGATATCGAGTAGGTCGTAAAGTTCAAAAAAAAC
AGAGATGTTTGGCTTTAATCGTAACTGTTAAGAGAAATATCAGTAGAAAAAATGGTATTC
GTATACGTTTTGATGAGACACGAGGTATTGTTTTATCGGAAACAAAAAAACTTTTAGGTA
CGCGTGTATTTGGACCTGCGTTAAAAGAAATTCGCTGTGGATTGTTTATGAGATTAGCCT
CAGTTGTTAGTAAGTTAGTATAGTATAAATATTTTAGTTATATGCGACCTATTGAGTCTA
AAATTTTATTATATAAATCTATATTTACTCAAATTTTTTTATTTGATAAATTTTTATTAA
GTAATATTTATAATTGCCCAAAATTGGATTCTATTGTAATTTATTCAAAATTTTTATCAG
ATCTTAAGGTAACTAATAATTTTTACCGGTTATTAGTTTTGCTATACTTAACAACCGGAC
AAAAACCACAAATTTTAATACGTACTCATAGTATTCGTGGCTTGAAGAAAAAGAAGTTGA
GTGGGCTTTGGCTAACGTTGCGTCATAGTATTTGAATATCGGAGTTTTTTTTTGCAAGGC
AACTTCCTTTGAGTCAACAGTTTTATCCTATTAAATTGAATAGTTTAAAACCAAATTTTT
TGCTTAAAATTGTTCAAAGAATACAAGATGATGATTTTCTTTCGCAAGTATTAAAATTTG
AAGATTCATTCGTTTACAATATAAACGTATACGGAACGGTTGGAACTGTGTACCAGGCTT
TTCATTCTTTGTTAATCAGTTATAAAATTCCTTGTCGAGTTTCAGTTTCGTAACTTTTTT
GAATGCATGTTTTTATGCTTTTTTTATATATGTTTACTTGTACTATATTTGTAGATATAT
AGAAGTAATATTTATTGCCGTTTAGATTTTGGAGTAAATACGTATATATGTTTAAAAATT
GTGTAGAATGTTAATATGTTAGTGATATATATATGCTTACAGTATTCAAAATATTTTTAT
GTAAACATAAAAATATTTTGAATACTGTAATATGTGTAAGTATTTTTATGGTTACTATAA
TATATAAATAATCGTTTATTAATTTTAAAGTGCGTATTTTCATAATTTTAAAATAGGTTT
AGGTGGGTTGTAAAAAAATAGTGTTATTATTGTTTTAGGAAATATCTAAAAGAATTATTT
ATTTATATTAGAGTTTATTGATATAGAATTTGTACATAAGTGTTTAAATTTATGTACTAG
GTACGTAAATGTGTTTTACTTAAGATGTTAAAGGGAATTTTATGTTTAATAAAGGCAGAT
GGTGTTTTTATTTTTAAGTTAAAAAAATTACTATAAATTGAAAAAACAAGTAAAAATATA
ATAGATAATTTAATAAAAACAATATTTTTATTAAGAATGTAATAATATATTAGAAGCATT
TTCAATATAAATTTTTATATGTTAGCTTTTTAGGTTTTTGGTTGTAAAATAGTTTTAAAT
TTTGGTTAGTGTTTATTTTTTTTTGTTTTATAGCAATGATGAAGATTATAGGTGTGGGGG
TTTGATAAATTTAGTTTGAAGTTAGGTATTAAGGAGAAGTTAGTTTAGTCAGGTAACTAG
AGATATTAAGAATAGTCAAAAAGAGTTTATTTTGTGTAGCAATATTAAAAATTATTGTAA
ATTTTTATATTTATTGTATACTTACCTTGGCTGTGTTTTTATGTGATGTTAACTAGATTA
AGAGAAAAGTCAATAATTAATTACTTTATTTAATAGATTTTTTGAATTTTTTTATTCGTT
TACGAGATTAACTAAGTATATATGTTTATGTTTATTGTAGTAGTTAGCTTTTTTTTGTTA
TTTTTTATTATTACTGGTGTATAATTGTTGTTTAAGGATATGTATGAAAGGAAAATTATT
ATTAGTTTAGATTATGTATGAGTTTATCTACGTAAGCTGGCTGTAGTCTAGAAAAAATTA
TCATAAGTAAAAATAGAATTTAATTTTATATATTAAAATTTTTGTGTTTATGCATATTTT
TTAATTAAATTTTGTAGATTGTGCGTCTAAAAGAAACAAGTTTTTTGATGTTTATGTGAA
TTATTAGTAAGTTAATTTATTTTATATTATTTAATGCTAATAAAAATATTATTAGAGTAG
ATTTTTTAAATAAACATTAATTGATAAAATTAAAAATAAAATATATCTTGGTTTTTATAA
AATTATAATAAATATATAGACATTGTCTATATTGTAGAGGAGGATCAGGGTGGGTCAATA
TTAATATGAATTTTATATAAGTAAACCATTATATTAAAAGTATTATTAAAAGGTTTTTTT
GAATTGGGTAAAAATATTTAGTTAGGGTTAATCAAATTTTTTGCTATAATTTAGTTAGGT
TTTTTGGTAATTTGCAGATAATTATTTATTGGTTGTTAAATTTTTTGTTTTTTATACAAA
AATTTTTAATGAAATTATGTTTACTATTAATTTTTTTAAATGTAGGTAGATTTTCGTTTT
AAAATTAATGTATAGGGATGGGTTTTTTATGACTTAAAAATTAAATTTTTATTATTAGAT
TAAATATAAAACTATAATTAATTGTTTGTATATTTTTTACCGATAGTTGGTTCTCAATTA
TAAAATTTCTTGTTCAACTATATTTATTTAATGAATTATGATTAACGCTGTATTGCATAT
TGAGTACTTTTTTAGGTATATTGTTAAATGTATATTAATTCGGTTTTATGCGGTATTTAC
ATATGAAAGCATGAAGTTGAATTAACAATCATATTGTTGATTATCCTGTTGTAGGAAATA
TTTCATATTTATGAAGTTTTGGTGTAATAAAGTTCAATTAGAAATTTTTATTGAGATTTA
AATATGTATGTGAATTAACCTGTAATTGCAATATATGTTTGAATGTATAATCCTATTTTT
TGGTTTAAAAGTTTGGATCAGGTTTAATTTATACAAATATTACTTAGAATGAATAATTTT
AAAATAATATTATTTTTTGGATAATTAATCATAAAACGTTAATTTTTTAGAATTTATATT
TTCTAAGCATATATAAATTTGTTTTCAAATATATTTTTGATTGAGAGTATTTAAAAATTA
CTTTATAATTTAATTAATGTACATTAAATTGAATTGTGAAAGGATTCCCGAAAAAATTAT
AAATTAACGTGTGCTACATTATTATATCATGGTAAAATCTATATAATATAGATTTTAAAT
TAAGTTAATTATAAATTAAATTCGGTGTTATTTATTAATTTTATAGTATTTAGTATAATA
ATTTTTTAGTGTAGGTTTGAAGAAATATAGCAAAAGAATTACAATAAAAAATTAATAAAT
TTTATTTAAATTAATAAATTGAGCTACAAATAGTTTAAATTAAATGTGTAGTTCTTTAAA
GGGAACTTATAAATTCTATCTTATACGGTCATTAGCTGGGATGTGTTTAGTAATACAATT
ATTGTCGGGGCTTTTTTTAACAATGCATTATACGCCAAACATAGCATTGGCGTTTAGTAG
TGTTGAGCATATTATGCGTGATGGTGTGGGTATCGTTTGGTTTTCAGCATTATATCCGAG
GAATAATGAATTTATTTAAAAAAATTATTTGTTAAAAATTTCTCGAAGAGAAATAATGTT
TTATTACTGTGATAGTTGTATGATTTAGTGGTTAAGTTTGAAGTTGGAGTACTGAGGTGT
CAAAGAGAAATAATTTCAATTAGTATAGTTTTAAATAGGACCTATGCGTAAAGATGATTA
ATTGTATTAGGATTAAATTTTTTGAATATTTTAAGAGAATTTATTATCATATCACTTTAG
TAATAAATCAGTTATTGGCGTTGAATTCAGAAATATGTACACAAGTAAGGACTAAAAAGA
TTTGAGATAATTGTATTTTTTTTTGGTATTACGGGGGAGGCTTGTGAAAACTTTATGGTT
TGTAGTGTTTTTAAAGGAAATGAGTCGGCCATAAGCGAAAAAAAAATTAATAATAATAGT
TTATATGAATATATAATTTCTAGTGAGAACTTAGTTACAGCCTGATGTCAGTTGCGGTTA
GTGTTGTTGAATGCAGGAGGTAATTTTGGTTATCAAAAACTTTCTTTAGATCGAATACCC
GTTGTATGGTTTGCAAAAACGAGCAAGGCTCTATTAATTGGAAACTATAGCTACTTAAAA
AAGCAATGGAAGGTAGTAAATTCGTATAAACAATATCAAGGTTTTGATTGAAAAGTTAAA
ATAATTGAGGTAGCTATTTTATTAGGGATTGTAACTATTTTTAATAAATTAGGTATGGAA
AAGTTAATTTTTCCTTTTAATTTTTTTAGATTAAAAAAAAATAATCGAGATGCATTAGAT
TGAGATTCATATCGCGTTTCTAAGTTATTAAATTCGATGTTAGGATTTAATTTATTATCT
AATTGAATTAGTTTATCGCCTCAAATTATTTTACGATGCGTAAAAGGATGAAGTTTGCAT
ACAAGTTGATTTTTAAATATCAATGCACACCTTATAATTAATAGTGTTAATTTAGGTCAT
TTAGCAAATCTGCTAAAAATGTATATATTGGATTATCGTATATGAAGAGAAATAGAAAAA
ATAGTAAAGAGTGAGGTTTCTTGTTGTTTGAAGCAAAATGAAAGTTTTTTGATGTGTTCT
AATAGTTTAATATTGATTTTTTTGCTTAATTTTTATTTGTCTCATTTAGATTCATTTGTT
AAGGCGATTACACAGTTTTATGGAAGAATTAAATTAAAAAAATTTAAATTATTGAATGTG
TATCAAATAAAACTAATAGCTAATAATAACAAACATAGGTTTTTCAAAAAAATTCATAAA
ATTTCTAGAAGGTTTTTAAAATCCTATTTTATGTTTTATTTTTGTGCAACACGGCGGAGG
ACGCATAATTATTTTCAGTATGTTCGGTGTTTAGATAATATTTTGATTGGCAGTGTTGGA
TCTAAAGAGTTCATTATGTTTATTCAGAACTGCATAAATCACTTTTTAAAAAGTGATTTA
TGCATAATTGTAAGAGTAAATAAACTAGCATGTTGTAGTAAAGGGTTTATTGAATTTTTA
GGGTATAAAATTTGTATGGTTAAAGCAGAAGACGCTAAAAAAGTATGTGCGATTGGGCCT
TCTTCCGCTTTGCCACCTGTTAGGGCTCAAATAGACTCTAATGGGATTTTTAAAGATTTT
GATTTAACTCATAATGTAATAAGCAGTATTCAACGTTTATTGATAAAAATTTTATGGCGC
AATATTTTACAATTAGGGCTTAGCTCTTCAAATGTGAGACATCGGTTGATTACGGTAAAT
ACTATTGTAAAGAAATTTTTTATACGCTTGGTAGGAAATTATTTATCTGTTTTTAGAGGT
GAGGGGGAAAAACTTTCGCCTATGAATCTAAATTTAGTAAACTGGAAACAATATTTTATT
CGTGAAGAGGCAAAAAATGTTTTATTAATGCTAACTAAATTGCGGCGTGGTGTAGAAAAT
TCTAAATTTATTTCACTTTTTTTTAAGCGAAATTTAAACACAGGCATTAGGCACATAATT
AGTCAGGCACAGCAATCAAAGTTTGATTTTATTGCTAAAATAATTTCGTTAGAGCTTGAA
GTAAAAAACCATATGATACAAAAGTTGACGCCAACTATTAAAAAACAAAAACATTTGAGT
ATTTGAAGATTCAGAAATAAAATAAATAATACTGCGCTGACTTCGCAATTTTCTGCGAAA
CGCATAGTTTTATTAGCTCCAGTAGATGATATTTTAGATAAACTTAAGAAAATGGAATTT
GTTCATCCAATTACTTGTAAAGGAGTATTCAATCGCTATTACATTTTAATGCCAGATTCA
GAGATTTTGAAGCGATTTTTAATTTTGACTTATTGTTTAATGAGTAAATATCGGTGTGTT
GATAATTTTCTAGAAGTAAAACGTATAGTTGGTTTTTTACGTAAAAGTTGCGTATTGACT
CTTGCGGTTAAGCATCGTCAGAATTGTAATTGGGTTCGTAAATATTATGGGCTTGATCCT
TGTGTGTATAATGAAGATGGTAATGTAGTTATTCAATTCCCGTCAACTTGTTATATACAA
AATCTTGATAGGAAATTTTTTAAATTTGGATTCTTTGTTTGGAAATTAAGTTTTAGGTAT
ATTTTATATAGTATAAATTGTTTGTAAATTTTTGTTATTTTAGGAATTTTATTTAACGCT
TATGAAAGCTGTATACGCGTAAATGTGTATGTACAGCTTCGAGAGCAATAGTAGATTATT
GACTTGTCTTAATTATGGATGGTTGTTGCGGTACATTCATGCGAATGGTGCGTCAATTTT
TTTTATTATGTTATATATTCATATTGGTAAAGGGTTATATTATGGTTCTTATTCCTATCC
AAAGCAATGGCTTTGATGTTCAGGGGTTATCATTTTTTTATTAACAATGGCTGCAGCTTT
TTTAGGATATGTTCTTCCTTGGGGTCAGATGTCATTTTGAGGAGCAACCGTTATAACGAA
TTTAGCGTCTGCGATACCCGGTATAGGTAATTCAATAGTTTATCGGCTTTGAGGTGGTTT
TAGTGTTGATAAGTGTGGGAATATTTATTTTTTATTGAATTGGTGTGAAATACTGTTTGA
TATATGCAGTTTTGAGTTAACTTAAAGCATTGATTTAATCAATAGGAAAAGGTTAAAGTT
GAATAGTATAATTTTTAGGATAAATAATTAAATTTAAAATTGTGGATTGATAAAATAGAA
TTTGTTTTGTGTTAGTATAAAAGAAAAAATGAATTAAATTTAAGTTTTATAATTGAAAAA
AATAGTTATTAAAATTTAGTATCCAAAATTAGACTACATTATCTGTCATATAAATTGGAA
GAATCGATAAATTTGGTAAAATTTTAATATAAGTTCTATATTTTTTAATGATATACTATT
AGTGATATACAAATCCTTAAATACTAGTTTTAAAAGTAAGTTGCTTTTATGAGTTAAATT
TTGTAAAAAATTTTCATGATTTATTATGATATGGATGAATAAGTGAATCTATAAAGTATA
AATTCAAAGATTTTATTTAAATTAAGCGTTGCGTTATTGGTATTACTCCCGTAAAGTATA
AAAATAAACGAGTAAAAATATAGATAGAAGAATTTATCAATAACTCTACATAATTTAGAA
TATTATTTTTTATAGATGGTGTTATTAAAATTTGTCAAGTTTATTGTCATAGATTAATTG
GTTATAGTTTATTAAAGGTACGAATAATAATATCTAATGTATTTTTATTTTAAAGCAGTA
TGGTGAATAATTACCATGTACTGTTTATTGAGGAGGATTTAATATAAATCTTTACTCGTT
TGCGACTCTAAATAGATTTTTTGCTATACACTATCTTATTCCATTTATTATTGCTGCGAT
AGCATTAGTGCATCTATATCTTTTACATTTAGTAGGCTCTAGTAGTCCTTTGGGAGTAGA
TTGAAGGGTTGAAAATTTACCGTTTTATCCGTATTCTTATATTAAGGATATTTATAGTTT
GATTTTATTGTTTATCGGTGCGTCGTTACTTGTATTTTTTATTCCGAATGTGTTAGGGCA
TTCTGATAATTACATAGGAAATATTCTATTGACTTAGTAACCTGGATATACTTAAAAAAA
ATTATTAATAGGGGGGGGTAAATTGGTAGAACGATATTTTTTATTAAATTTAGAGAATTA
AAGTATAGAAATAATCTTTTAAAATTATGAAAAAAAAATAGCTTTAATTAGCTTTGATTA
ATTTCATATGCAGTATGTTTGTATGAAATTTTTAGAAATTTATTAGTGTTAATCAGAAAA
TAATATTGTTTTAGAGTTATAATTGTGTATGTAGCTATAGTTTAAAAGATTTTAATATAA
CAACGGGTTTTCAAATGGGATTTAATTGTAAAGTTAAATCAATTTTTAGAATTAAGGATA
GAAGAGAGCTTTTTCAAAATTTATGAAAAAGCGGAAGATACAGACAGGGAGGTTATTTTA
TTTCGTATATACATTCTGGATTATTTTTTATTTTCTAAAAAAAATTTTCTTGAAATATGA
ATTTGAGAGTTGATTATCATATCATGGGTTAAATGTCAATTAAAAGTTTTATTTTTTAAC
CTTTATTTGTATTTTTTTAGAGCTGTATTCTTAGTTAATAAGTTTTTACAGTTTTATTTG
CAGACTATTTTAAAACAAGTCTAGTAAAATGAAGCTAATGCGATGGTTACGCCGACGCAT
ATAGTTCCTGAGTGGTATGAATGGAGTGCTTAAATTTGTGTTTGTGGACTTGATTTAGTA
ATTTTTAGTTACAGTTACATAAGCGTACTTTTATAAATATGATAGCAGTATAGCTGAAGG
TTCAGAATTTAAAATTTTTATTTGTTTTAGGGTTGTTTATCGATTTTAAATTTTAAATAA
ATTAAATTCCTAATAAAAAATTTTTATTATCACTAAATTAATGATAATGTTTTAAAATTG
GATATCAAAATTTTTTAGTTTTAATATTTTTTATGAAACAAAAATTAATCGTATATTTTT
AATAGATATAAATAAATAAAATATCGAAATGAATATGTAAGTATAAATATACGTAAGTAT
TAAAATTTTTAATAGATATAGTGATAATATGTATTTTAGAACAAGTATTTAAAAGTGGGT
CTAATTATTTTATAATTTTTATTTTAAAAATAAAAAGGTATGGAAAATAATTTGCGAGAT
AGAAAACGATTTACTTGTGTAAAAAATAATGTTGTTTTCTTTAGTAGAAAATTTTTAAAG
GTGTTTTTTGATAGATTGTATATTAAATTAATTTACTTTATTTTGCGCGATTTGTATTGT
GGTCGATGATCAATGTGGAGTATACTGTTACGTTTAGCAGTTATTCGTTTTGTTGAGCTT
AGATGAAAATTTATTATTTGTTTTAATTTGCAAAATTGTTTATGACCAGATAAGAGTAGA
GATTTTTTCGGTGATATTAGAAATCGCCTCTATGTTATAGATCAAATTATTTATTACTAC
AATTTTTTTGATAAATTTGTAAGTAATAAATTTTTTGTGTCTTCTTGCACGTATTTGTTA
AGGAAACTTAAGATTTTTTTTTTTTCAGAGGAAAATTTAGTCAGTGTTTTATTGATTGAT
AATTATGGGTTAAGAGGGATTAGTGTCTATATTAATTTGCTAATTTGTAAATTTTTTTGA
AATATTTTGAAAATAAAAAGTTCACATTTAGCTAGATTTTTTAAATTTACTTCAGAATTT
TTAACGCGAAAAAATGTTAGGATTATTTTTTTTAGTTGGTTGTTTGAGTTTATCTGTTTT
TATTGTTGAATTAAAAGTTTATGCTTTTATTGGATATTTGGTGTTAATAATTTATATATA
GTTTTTAGTACAGACGGTGCTTTCTTAATTTTATATTGTAATTTCTTTTTAGTTTTAAAT
AGAAGTATAAAAAATTGATTTAATAACATAAAAGTTATATCTATAAATAGAAATTTTTTT
GTGCAAAATGTATATTCAAATTTTGATGATTTTTGTTTAATTGATTACGGTTTAATGGGT
TTAGTTTATTTCTATAAATTGTTAGGTTTATGTTTTAGAACAAAATATGTTAGTTTAACA
AATTTTAGTAAAGAAGTAAATTTTTATTTTGTGCAATTTAATTATAATTTTTTAATTGAG
ACGTGAAGCGGTTGCGTATTGATTTATTATGTTAATTGTTTAGGTAAACTAAGGATTAAA
GTTAGGAGGAAATATAATTAATATTTGCTTTATATAAATAAATTAAGTAATGAATATATG
TCAGTATTTTGTTTTAATTTTATTTAAATATTAGAAAATTAATTGTTAATCAATTGAAAA
TTAGACGTTATTATAATTGTATATTTGCTATTTAGTATTGTAAAGTGGTTATCAGGTAAA
GAAAAAATTGTGAAAGGAATTTAGGTTGCATGTTTATAATCTTTTAATACAGTAGAGTAT
AACATTAAATATAGAGTTCGTTGGATACTTTAGTGTTGTTGATGAATATATTTATTGTTT
TTAAAAACATGTAAAACGATATGTTTATTTTGTATTATAGTTTTTTATTTAAGAGGAGAA
ATCTACGAAGAGCTGTATGCTTTGCGAAAAGCTTGTACAGTTCTAACCAGAGGAATTTTT
AGTTGAAAATTAATAATACTTACTGGTAGTTTTTGCCTTTTTATGCGATTTTGCGTTCAA
TTCCTGGAGTGTTGTCTGATTTTGATACGGAAGAAATAAAATACACAATGTTGATATTAA
AATAGGAAGATAATGTAGGGGTAAACATAAATTTTGTGTATATGGTTTAATTAGTAGATA
ATTGATGATAATTTTTATTAGTTTAATTATTAGAATTAGTTTAATTTTTCAAGTGAGTGG
GAAGCTTAGAGAGGTATGCATGAAATGGACTATTTTTGGTAGAAATGTATAAATACATAA
TATCTACTAACTATTAAAAATGTTTTTGAAATTGTAGATTTTTTGCCGTAATTCAGTTAG
AATGAAGAAAATTTAATTTTATGTAGTTAAGTAAAGGTTATGGGAAATATTTAGCTTGTT
TTTTAAATTTATTAGCTAACAAAAAAAATTAAAAGGAATTTAATGGGAACATAGGTATTA
ATTATAAAGTCTATTGATTGTTAAAAGATTTTGGTATAATGATATAGCAGAATATACAGG
TTTTTTATGAAATTATAAGTTTTAATTAAGATTGTTTAAAAAATTATCTTTTTAAAAGTT
AAGGTGGAGTTAATTTTTTGATGATTATACGCAAACCGAAGTAAATTTGCATAAGAATTA
TTATTTTTATTTATTGTTCTTGGGAGCCGGATTTTTTGTAAGATATTTATCCGGTTCGAG
GCACGGATTATTAGAATTAGTCTAGTGTGCACTACAAATTGTTAGGAGTTATAGCTATGC
TAGGATCTATTTTAGTTTGATTATTTTTACCGTTTTATAGTACTTCTTCAGTACGTAGTG
CACTGTTTAAGTCTTCTTATAAAAATATGTATTGAATTTTAATTGGAGTTTTTTTTATTT
TAGGTTGAATTGGAGGGAAACCTGTTGAGTATGAGTATAAATTGGAATTTAGTAATTGAA
TATATAGTGGCAATAACGATTTTGTTTAGTTATATAGATTAAAAAGTATAAATATTTGCC
TTTTTAGAGAATAACTGGATAATTACAAAAATAACCTTACATATAGGTGTGGTGGTTACT
TAATTTTTAATTTATATGCATACTTTAAAAGTAAATTGTTTAAGTAGGTTATGAATTTTT
TGGATTAAATTATATCCGAATATGTATATTCTTGGAAACCAATAAGATTAAAAATGTAAT
AGATTTTTTTAAATTTAAATTGTTTTTTAAAAATAAAAAATAATAGTTTTATTAGAAATT
TCAAATCTGTTTATTATTATATAATAATTGATATTTTTTTAATGTTATTTTAAAAATTTA
TTTTACGTAAATTAATGTTTTTTTGACTGTTATAATTTGTTTTTTTAACTTATACAATTT
ATTATTTTAATTCAGAATAATTTTTTATTGAAATTTCTTTGGAGCTGTATTCTTAGTGAT
AAGTTTCTACAGTTTTAGGCACGGAAATATTAGATTTCTAGTGTACTCCTTATATGATTA
TTGGTCAAATAGCGACTAGTTTGTATTTTTTTATTTTCTTAGTTATATTCCCATTAATAG
AGGATGCTGAATTTTGTTCTGAAACGTTTCAGTTTAGATTATAAATTTTGTGTATTAGAG
GTATAACATACAGATGTTTAGTTATTTTATTTATATTGTTATTTATAGTTTATTAATAGT
AGTTTGTGTTTTAATAGCTGTTGCGTATTTTACATTGTTAGATCGTAAAGTGATGGCTAG
CATGCAGCGTAGACGTGGGCCTAATGTTGTTGGTATTTGGGGATTGCTTCAGCCTTTAGC
CGATGGTTTAAAATTATTGGTAAAAGAGCTTGTTGTACCAACCAATGCAACTGGATTTTT
ATTTAATCTAGCACCAATGTTGACATTTGTTGTTAGTTTAGCAAGTTGATCATTAATACC
ATATACAAATTATGGTTCTTTGGTGGATGTAGAAACTGGTGTTTTATTTATTCTTGCAAT
ATCATCATTTGGTGTTTACGGTATAATTTTTGCTGGTTGGTCAAGTAATTCTAAATATGC
GTTTTTAGGTTCGTTACGAGCGGCTGCACAGATGATTTCTTATGAAGTATCAATTGGTTT
TATTATAATTTCGGTTTTAATTTGTGTAGGCTCGGCTAATTTGTATCAGTTGATATTACA
TCAGAATAATTTTTTTTTTTGACATTGTTGGTATTTATGACCACAATTTTTTTTATTTTT
TTTTTCTGCGTTAGCGGAAACAAATCGAGCTCCTTTTTTACGGTATATTGATTTATCTAC
GATTATAGTCATTTCATAATCTGAAGTTTATTGGAAAGTGAAACGTGCAGTTTTTAGCAA
ATTGATATTTGTTGTTAATTATCAATTTTTGTTATACTAGGCTAATATTAATTATTTATG
AATTTTTTAATGCTATAGTATTATTATTTATGTATATTTTAGATTAAAATTTATATTAGT
TTTTTGTAGATAGTTGAAAATGTAAATGTAATGTTTTACATTTTTATAGGAAATATTTAT
ATTATGGAAAGATATTTTAATGAATTACGGTTAAATTAGAGTTAGCTTAAAATGAAAGTG
TTGTTTTTTGTGTGCACAGGGGGGTGAAGGCTAGTCTGTACTTGTATAGGTATTTATAAA
AAAATATATGTTTTCAACTTTGGGTTTATATAAATTTTTTATAGAAAATAGTTAAAAAAC
TTAAGAAGGAAGTTTTTATATATATAATGAAGTAAATAGAATATAGCTTCTAAAAAGATT
TAGTTTTGTATTGAGTTTAGGTAATAGTGTATATAATTTTATGTTAATAATAAATTAGGT
ATATAAGATTCTGATTTAAGTAAAAAAAATATTTATATATTTATTATTTTTTTTTGTTTA
TGCTTGGAAAATTGGTCTGTGGAGAAAAAAAATAGATATTAAGTTATAAAAATAATTTTT
AGTAGAAAAAGGAAAATGATGATAGGAGGCAGTGTTACAATTATTTAAGTTTTTCTATTT
AATTCAACGGAGAGTTTTCAAGCTGAGCTGCATATTAAGTGGTTAATATTTGTGGTTCTT
TGGGGGGATTTTAAATTCCATCTCGAATGATTTAGCAGAGGCTGAAGCAGGGGTATTGCG
CTAATAAATATTTATAATTGTTTAATTCATTTTCATTTTTTATGAAGTACTGATAGAAAA
CAAATTTTCAGAGATGATGTTTTTAATTTTAAAAATTAAAATTTAAGTATATATAATGCG
TATTTAAGGTGATTAGCATATTTGGCTAATTTTGTAATATTATAATTTAAGTATTTTTTG
TAGGCTGCTTATTCTAATATATATATAAAAAAATTAGAAATTGAGATTTTCAAAAATAAC
TTATATACTGTATTATAATACTAAAATGAGATTATAAATATTAATAATAGGCTAAGTGGA
TAACATACAATATATATATTTTACGATAGGTTTGGCGATTAGTTATTTTTTTTATTTATA
AAGAGAATATTCAATTGTTTTTGAAATGTTTTGGTATATAGAGTATGTAATATCGCAGGG
ATGGTATATAAGATAAGTCTATATTATAGGCTGATTTAGATTTTAATGATGTTTTTTAAT
GGTTACTACTAAATATATATACCGATAAGTATTTATTTAAATTCGCAACTAGATTAAATT
TTTTTTATTGTTATTTTCTTTTTTTTTAAAGAATTAAATTAAAAATAAATATATATAAAA
GGTATTTTTTGTCAAATATAATTTTTATTTTAAAAAAATTTCAAATAAAATCTATTTAGT
TATTGCAGCGAAGATAAAGTAGATAGTATTGAAGCAGGATACAGTGAAAATTGTTCGTCA
TGTTTTACGGGAAAATCAGGAATTAAAATTGATTTTAGCCTACCAATTAGTAGCGGGTTA
TTTTGTTGAATATTCAGCGATGGCGTTTGCTTTATTTTTTTTAGGTGAGTATTCAAATAT
GGGGCGAATAGGTATTTTATCAATAATTGTATTAGCAGTGGCAGCTAATATTTTGGTTAA
TGTTTAGTATTTAAAAATTATTTAAATATTTAGAGCTTTTCACTAATCATAGGTATAAAT
GCTTAATTTAGTTAATTCTTAACGGTTGGTGTATGATAACATATATTAATTGTATTTAAT
TATAGTTGCATATATATTGAAAGGTGCATATGTATATTTTAATTTAGCGATTATTCAATT
TAGTAATTTGTTGCAGATAATTAAAGAAGAGTTGATTATACGAATTTATTTGAGTGTGTT
GTTGTAAATAAACCTATGGCGTATGTATTTTTATATTAATTTATTAAAATATCTACAAAG
TAAAATTATAGTATAATTATGGATGTTACGGTTTAGTGCAGTATACGTAGATATCTAAAA
CTAAAATTAAGTAGTTAGTAAATCGAAAAATTTTTGCTGTATCAAAATATTTTGCATCCA
TTCCATCAATTGAATAGTATATTATGTGTATATACTATAGATGTATTTTTTGTAGAATGT
ATTATTGCATTATTAATTAGAAGTATTTTTAAGAAATAAAAAAATTGCATTATTAATACG
TATTAACGCAATTTTTAATGCAAATTTTTTTCTAGTTTTAGTAAAACAGCGAAACGCATA
ATGCTTGGAAACTCGCATGTGATGTGTTAATTAGCGCACGTTAAAATTACATTTTAGCGT
TTCGAACTAATATCTTGTTATGTGTGTATTGCTTTCTTTATTTTTTTGTGGAGGATGGTT
TTCCGTTTTTAATATGACAGTTGAATTATTGGTGTGGTTTGGTATAAAAATTTCCGTTTT
TTCATTTTGTTTTGTTTGAGTACGTGCAACCTACCCTAGGTTACGTTATGAGTGCGAGAT
AGAAGACATTGCGTATAGTTTATTTTTTATTTATAGACTTAAAAAATTTTTTAGGTATCA
ATATTGAGTATTGATATTAAGCTAAAATTTAAGAATTTTCATAATTTAGTATAAGAAGTT
ATTTAGTTTAGACTATTTAATGTAAATTTTATTGATTTTAAATAGTTTTTTTTTATTAAT
TAAAGAATTTGAAGTATGGTTTGATCATGACTTGGAAAGGTGATAATATAATTGTAAAAA
ATAATATTTTATAAAGGTGTTAGCTATAGATATAAGTAGAAGTTAAAAGTTTTATTAATA
AAAATTTTTAGGATACTATAAGTGAATATATTACGTTAAGTATAATTTCTTGAAATTCTT
TTACATACTTTGAATGTATTTAGGTGTAAATAGAATAAAGGAGGATTTTTGGATTTTAAT
AATAACAAAAACAAGAAAAGGGAATTCAGAAGATAGTTTTGATATACATTTTTTGTTTAA
GTAAAATTAATATATTTTAGAAGATCTAAGACTCACAGAAATTGTAATAAAAGTGCTTGT
GTATTTTTGTTGAAGTAAATACATGTGTAAGTAGTAAAGATATGTATTTTTTTCGATTTA
TTAAAAATTGATTATATGTGTTATATGGGGAAATGGATTTTTTTTGTTTAGGAAAGTATG
AGCCTTTTTTTACGTTATCTAACCTAGAAAAGAAAAATGGTAAATTTAAGTTGTTATTAT
CCGGTTTATTAATGCAACCAACATTTTTGTGGTTTGTATACAACCAGAAATATAGAAATG
TAAAAAATAAGTATTACAAATATTATTTTGGTTTAAAAATAGAAACTTTTTTGAAATTAG
GAAATCAATTATATTGCAGATTTTTATGGTGATTTAGATCTATTAAATGAAAGATGGGAG
GTTGTAAGGTAATTGAATTGTATTTAATTTATACGTTTATAGAACAAAGTCTTTATATAA
TTTTAATGGAAATTTGAACAAAGCAATTATTTTTAAAAACCCGTTTTATTGTCCAGACGG
TAGGAAATCAATTTTTCTATAAAGCTTTGAAATTTCACTGAGTTGCTTCACGCTGATATA
TAAAATTTAATTTTCAAAAAATTTTAAAATTTTTTAATTATAATGTTTTAATGGATTGGG
TAAATAAATATTTACAAGATGAATTGTTAGTTTTATTTCCTTATATTATGTATAGCTGGA
GAAGAGTATTTACTGTTCAATTGCGTAACAGGGAAATTTTTCCTGAAAAATTAGTCTTAG
AGTTTGAAAATAACTGCCATTTAAATGTAAGATCAACTGATTTATTTAGATCTTTTTTTT
TATTAATTTTAGATGATTTTATAGATAAACTAAAGCGAAAATGCTTTTATGCGAAGTGTT
TTGGTAAGGTTAAATACAATTTGATAAATAGCCATGAATTTATTAGTGTTAAGTATATTC
GAAATACTCAAAATTGTTTAATTGGAATTTATGGTGATAAGGAGTTTGCTTTGAAAATTA
AGAAAATAATTTTTTCTTTTTTATTGGGTGTTTTTCAATTAAATTCTAAAAATATAAGGG
ATACTTTAATTAACGCTTTTATTGATCGTATTTTTTTTTTAAAACAGCAGGTATTGAATT
TTAATCAGAAAATAAAATTAATCAAATACCAGAATATTTCTGTGTTACGGAAAGGGGGTT
TATTTAAAGTTTTTAGTAAATTTTGTTTCAATTATATTTTTTGCAAAAAAACATGTATAG
ATTTTATGAGAAGTGCAGTATTTAGGTGTTTTGTTAAATTGTTTGGAATTATTATATATA
AAGTGGGTAAGTTTTTTTTAATTGCTTTATTGAAAGAGATAGTTTTTAATAAAGCAATTA
AAAAATTTGTGAGATATGGATATTTACAAAATTTAGATATTTGTTTACTAGCATATAATA
TTTTTTTGTATAAAAATAAGATTTTTGATATTTTGTTACTTAAGTATTTTTTTAATTTTA
TAAAAAAATTTATTATAGTTTATAAAAGTTTTTTTATAATGGATATACTTATATTTTATA
GAAAAAATTGAAATTTAGAAACTTATTATAAATGTGTTAATGGAATATTTATTTAAATAC
TTTATTTTGATAATAGTTTTTTTATTATTTTTTATGTTATATAGTGATAATTCTTTAAAA
ATTATGAAAGTTTAATTTGTTAACAAAATTTTTTTTTCAAATCATTAGGAACTTTATTTT
TGTATACAATTATGTTTATTTTAATTGTATTGGTTAGTTGTCTATTTTAGCGAAATATTT
TAAATTTAATAAATGAGCAGATGTTATATTAAATCAATCCATTAAAAGAATTGTTCTTTT
GTGTTGTTTTTTTGATTTAAATTGGAATATATTTTTAAAAAAAGATTAGTTTTAGTGTTA
TTATTTTTTTTTAATTTATTTTTTTATTTTAGGAAGTATGTGAGTGAAGCTGTATGATAA
GTAATTATCATGTACAGTTTCTTAAAGAAGAAAATTTTCTTACTTGTCCTCAATTAATGC
AGTTAGGTTGAAAGTCGTTTCTCCCAGTATCTATTAGTTTGATTATAATTGTTTCTAGTT
TTTTGATCTTGTATAATGGTCTACCTAATATTATGTTTAGTTTATAAAAATACGTAAGCA
TGTTAATTTCATTTCAGTGTTTAGTTTTTTCAATATTTATGTTTGCAATTGGTTTATGGG
GTATAGTTCTTAATAGAAAAAATGTGATAATATTAATTATGGCAGTTGAAATTTTATTAT
TGGGGGCAAGTTTAAATTTTATTTTTTTTTCTATTTTTATGGATGATTTAAAAGGGCAGG
TTTTTTCTTTGTTGATTTTAACGGTTGCTGCTTCAGAATCTGCTATTGGATTAGCTATTC
TTGTTATATTTTATAAAAAACATCAAAATATTGATTTTGATTTTATTTATGGATTACGTG
GGTAGTCGTTATGTTATTTTTGAATTGGGTTAATAAGTTTATAGTTATTTATTTATTTGA
ATTTTTTTTTTAATGTTTTTGATTCCAAGCAATTTTTCATTAATGCGGTGATTTTTCTCA
ACTAATCATAAGGATATTGTATTATAGAGGTTAGAAGTGTATTTATTGTAGCATATTTTA
ATGTATATGCGAGAAGATTATTTTGTACTATTATAATTAAAATGTAATTATGCTAGTACT
GTTATTAAGTTATTTTTATTTTTAGATGTGAATGCGATTAATATTTGAATTTTTTTAATA
GCAGTAATATATGGCGGTAATTTGTTTTTTTAAATAAAAAATATTGGATATCGTTTTTTT
TAATTATGTTTGTAAATTATAGAAAAATTCGTATTTTATGTAACGATTATTTTAAATAAT
TGTTAATTTTTTTCTAATCATAGAAAGTATGCATGGGCGTTTTGTAATTAACTTGGATTT
TATTTTAGACTTTTATAGTTTAATACTTTATTTTTGAAGAGAGAGGATAAAATACAGGTG
TAATGTAGGTTGTTTTATGCATAGAAAGATTTTTGAAAAAATGTTATAATTTGATGTAAA
AATGATTTTTTCAGATTTTCGGGTTTTGTAACAGTTATGATTTACTAGTTAATATAAGTT
TTAGTTATTTTTTTTTACAAAATATAATATACTTTGTAATCTAATAAAGTATAAATTATG
CTTTTAAAATATTAATAATTAAGTAATTTGTCGTATTTAGCAAAATTAAATTTAAGTATG
TTAGGATGAAATTGATTTTTGATTTACAACAATTCAATTTTTAGTTGGCCTAAATATTGA
GGTCGAATTGAGCGACTTGTTTATTTAAGGCAGATGAATTTAGCCAAGTTAACAGTTTTA
TATGGATCACGTCATGTAGTAGTACAACAATATCAAAATTATTTACTTTCGTCTTTGGTG
TTTAAGTTAGTAGCAGTTCGTCGTGTTGTAGAGAGTAAAGATATTAAATTAGTTCAAAAT
AGGAAATCTTTTGTCTGTCGAAATATAGATAAGCTTAAGTTAGTAGCTAAATTAAATTCT
TTTTCAGATTTGAAATTTGAATTAGTAAAATATAAAATTTTTTCTAAGTTTAGCAAAAAA
AAAACTTGTGTTTCATATGTAGTTACTTTAGAAGAACGTGCAGCTCAAAGTTTATTTAAT
TTAATACTTGAGCCTATTGTGGAATCGATTTCTGATTATAATAATTACGGATTCCGAAGA
CATCGTTCACAGCAGCAAGCTATTTCAGATGTTTATGTTGCTATCCAATCAAAATTTAAA
AAAGAAGTAGGAATCTTAAAATGTAATGTTTTGAATTTTTTTACTTTTTCTGTTTCTACG
TGAATATTAAAATATTTACCGGTACCTATTAGATGTGTTCCGTTATTGCATAATTGATTA
TGTTCCGGCCTATTGCGCCGAAAAGCCTTAACTACCTCTTCAGCAGAAGGTGGGGTTTTT
GTAAATGGAATTTTAACCAATACTGTTATTAATTTTATTTTAAATAATTTGGAGAAAAAA
TTAAAGCGGTGAGGACGGTTTTTTTATTTAAAATCTTTATCTATTAGTAGTAATTTAAAT
AAGCATTGTAATTTAAGCCAGGTTATTGATACTTTTCAGTTTATTAGATATGCTGGGGAA
TTTATTATAATTGGGAATTTATGGTGGTTACAAGTTTTAAATTTAAGATCATTTATAGTT
AATTTTTTACAATTTAGGGGAGTACATGCAACACAGTATATTTTAAGATTATTTTCATTA
AAAAATGAGAATTTATCGTTTTTGGGGTATGATTTTGGTTATACTTGTAAAAATGTAAAT
ATGTTTTTTTTTATTTTATTTCCAACGTTTAGTAAATTTGTAGTTATTTGTAGGCAATTG
CATGATATTTTTTATTATCAAACACATAAAACAGCCTTTGAATTAATAACGCAGGTTAAT
CCTTTAATTATGCGGTGATGCCAATATTATTCTTTTGGATATTCATTTTGATATCGTTTG
AAGTTAGATAATTATTTATTTAAATTATGTTGAAATTGGGCTCGCAGAAAACATCCGAAG
TGGGGAAAAAATATGATAGCGTATCAATATTTTTTACAAACTACATTTAAATTTTCTAAG
CGCAAATGAGTTTTTAAAGGTTTAATTAAAAATAAATTACAAAGTAATTTAAATTACAAT
ACTGAGATTGTGTATTTGTGGTCGCCTATTGTAGATACAAATTGTTTATCAATTTATAGT
TTTTTTCTTCCTGTTAAATTTCGTAGAATCCATGCATTTCATTCAAATATTAGAGCATAT
TTGCAGTGGTTAATGTAATAATTGTACTGTAACTTCTTTATTATATAGCATTTTTTTAAA
TGGACAGTGGTAATAATAATTTTTTTTAACCTGAATTAAGCTGTATGTGAAGTTAATTCA
TATGTACAGTTTACTTGGGGGATTTGCTTAGTTGCCAATTCTATCCAATTTGGAAGTGTG
TCGATTACTGTGTTTTTCAGTTGTGTATTTTTTTAATTTTTAAAGAAAATTTTAATAGTT
TGTAGTATTTTTTAGGAGTATCTGTAATTATATTTATAAGGATACTAATGTTAAACCGTA
TGAAAAAATTTTGATATGAAATTTTAATTTAGTTAATTTTTTTATATAGGTTTTATAATA
AATCAAGGGTTCCAAATTGAAAAATTGAATTTTTATTAATAACTTTTTGTATGGTATCAA
GAATTTAATATAAAAATTTTCATGAAAAATATAATTGGGTGTTTCAAGATAGTGTTTTTT
GAATAAAGGGAAATCTGATCTGAATTTTTTGTAAAAGGTAATGATTTTAATATTTATTAT
TTTATCATTATTTATATTATACTGTTGATAAATTCTAAATTAAACTAAGCTGTATGCGTT
GTAACGCATGTACAGATTAATAGGAGGGAAAAAATATATGTACCTACCTGACCTTTATAT
TTATTGTTTGGGGCATTTTCTGGTGTTATTGGTACAACGTTATCAATTTTAATACGAGCT
GAATTGGCTTACCCAGGAAACCAGATTTTATTAGGAAATCATCAATTTTATAACGTTGTT
GTTACGGCACATGCTTTTATTATGAGTAAGTTTATTTTTATTTATATACTATTTTAATTT
AATTAATAATAGATATGACTTGTATTAAGTTAAAACTTGTAGGATTTATTATATCATAGA
AAAAGCTAGAAAAGAGATAACAAGTGCTAAAGATTTTTAAAAAGTTTTTACGTTTAGAAT
TACAAACCTGATACATTGTTTTCAAAAATAAAACTAATTTAATTTTGTATATTATTGTAA
TATATAGTTCGGTTTTGGTTAGTTTATTTATAGTTATATGGGATAAATTGGCAGGGGGCG
TTGGAACTAACTTTTCTATTTATTATTAGTATGTATTGATTTAATGGTGTTAGAAGAGTT
TGTGTAAATAATAGTATATAAGATAGAGTTTTATTCTCTGGCAAAACGCGGTGATAAAAT
CGCTTAAAATAGGGTAAAAATGGATTGATTTATCGCGCATTCATAATTTATACATGATTG
TTGTAGATTAAAATAAAAATTTTCAATTTTAAGGAATATTTAGTATTTTTTATTAAATTA
AAATTCTTCTTAAAGTAAAAATGTGGAGTTAAATGGTATGCAATTATCATGTTTGATTCT
ATGAGCAAATTCAAGCTATAAATATTTGACTCAAATATTTTTTATGCTTATGCCAGTTTT
AATTGGTGGCTTTTTATGTTACAAAAAGATATGTATTTTAGTGTTTGTTTAGTGTATTTT
TTAGTATTAATCTATTATTCAGGTTAATTACGTTAAGCAGCTAAGGATAAAGTAAATAGA
TATTTTAGTTTAATACAAATATATTTTTAAAAATTAATCTTTATGCATAGTGAGACAAAT
AAGAAATAAGTATTTAGCAGATTAAATTTAAAGCTATTTTGATTTGCTAAGAATTTAGTT
AAAATATGTTTAAATTAGACTGAAAGGGGCTAATAATATCTATAATTTAGAAGTAAATTA
AAAAATTTACATATTTTTAAGGTAAATTTGCGGTGAAAGTATGTAATTGTAAGTACTGGT
TATAATTTATGTTGTTGTTAAGAATAGTAAGGTTTTTAGTTAAATATATTTATTTTTTTA
ATAGCGCATAAAAGTAGGAAGTCAATATTGTTTACTTAATTTTGTATCGCAAGGAAGTAG
ATAATCGGATTAATTTTTTATTGTAAAATTCGAGATAGTATTGTGCATTAGCGATATGTA
TAATATTGAGCCATGTGTGGATTGCTTTGCAAATATGGTTCTTTGAGGGGGTTTTAACTG
GTTAAATATGCTCTATCTCAAATGGAAATTGATTTGTTCCTATCTATATTGGTGCTCCTG
ATATGGCATTTCCTCGATTAAAGGTGGTTGCGAATGCATTCTGTAATATATGTGTATTTT
ATATGTTCAGTTTATTTAATATATTTTGTTATCTAATTTTGTTGAAAAGTTGAATAGTAG
CGTTGAATCTAAAAATTTAGTTACTTTACGGGGTATATTTAGGTAATTAAAACTGTGTTT
TGCAGTTTTGATTTTACGTAATACTTTTATTTGTTTAATCAATAATTTAATTTATAATAT
TTTCAGGTGAGGAAATATTTTGGAAATTTTAAGACAACAGTTTAATAATTTTTTTAGATA
AAAGGTAAATGGTAAAAGTTATTGGAATACCGCAACGAATAAGAATTTTACTTAATTAAA
GTATTATTGTTAGAATGTTTATACATAGTATGATACCAGTTGGTAGAAACTAAAAAATGT
ATATCTGTTTGAATATTGTGTATTGGTTCTTATATTATTTAACATAATATAAAGTTAGGT
ACAATTTTAAAAATTTGATATATAAAAAAGCTTTATAATAAGGGATTGATACGTAAAGTT
TTATGAGAACTCTGTTGGGCTTAGAATTAAATAAAATAGAAAAAGGGGCTTTTCTATCCA
ACGTTTTACTTTTTATAACGTAAGCTTTTGATTACTACCTCCGTCTCTTTTGTTATTATT
GGGTTCATCTTTAGTGGAAGTAGGTGCTGGTACCGGGTGAACGGTTTATCCTCCATTATC
TGCAGAACAATCGCACTCAGGACCGTCTGTAGATATGGCTATTTTTAGTTTACATTTATC
AGGAATTTCATCAATTTTAGGTGCAATTAATTTTATAACTACGATAGTTAATATGAGGTT
GTTAGGTATGAATTGACAACGCCTTCCTTTATTTGTTTGATCAGTATTCATCACTGCATT
TTTATTATTATTATCTCTTCCAGTTTTTGCAGGAGGAATTACAATGGGGCGAATTTCTAT
TAAAGTATACTTATTAATACTTGTGAGTTATTAGAATGCTCTAAATTTTATACGAAGTGG
CATTGGTTTGATTTTCGTTTAAAAAAGCATTTAGAGTTATTTTTAAATGGTTAAGGGTAC
GTTGAGGTATTTGGGACGGTTCAGTTTTAATTTCACAATATATTTTTATTATAAATTTTT
GATTAATATTATATTAAATTCAACATCAGTGTGTCGCATTGTGTCTCTGGATTGTTGTAG
TTGGAATGATACATGTATGTAGTATTTATGAATCGCATAAAGTCTAAAATCATTTATTTT
ATGATAAAATAAAATATACTTGAAGAAGAAATGATATGCATTTTGGTAAGTTAATGCTAG
TTCAAAGAAAATTTTCTTTAAAATGTAAAAGCGAGGTTGGAGTACTAAATTATCGGCATC
CGTTTAAAAACATAGGAGTTTTAAAGCATATGGTTATTGCAACGGTTTATTGTTCGAAGA
GGGAAGTTCCTCAGATAAATCAATTATATTGGGAAGGTTTTCGTTTATATAGTGAAATTT
TACCTAAATTAAATAGAGTTTCTGCTAAAATCCGAAAGCATTTTTCAGAGGAGAGGTTAA
TTGGCATTTTATATGAATACAATGCTTTTGTTCTTAATTGCAAACGCTGTTTGTCTGTTA
AAAGTAGTGGTTTATTTAAATTACTCATAGATCCTAATTTTTTGATTTATGTTTATAGGG
GGATTAGAATTCGAGGTATTTCAAATTTTCCGATGAAAGCTACTTTAGGTGGGATTGTTT
ACTTAGCAGAAAGTATTCGGTTAGGTACATATTGTTGTGCTAAGAGGTTATTTGTTAATT
CACGAAATTTTTACAGTGATAAGTTTGAATTTAATCATCTTTCAGAGGTAATTATTCAAC
AGGCTATAATTTTATTATTAGGGCCCATTTATGAGTATAGATTTTTGAATGTTTCTTTTG
GTTTTCGGTATAGACGTAATGTGTTTTCTTGTTTATCACGTATTCGCTCAACAACTAAAT
CTCCAATTTGATCAATTAACTTGAATATTGTTGGAATGTCAGATAGTATTTTTACTGTTC
AATCTTTATTTTGTATTCTCTATAGTAAACTTTGTGAATATTCTTTAATTCAATTAATAA
TACAAGTTTTCAAGGATAATTTTGTAGTGTTTTCGAATAATTATACTGTAAAATATTGTA
AAAAGTTTTTTTTAAAACATATTTTTTCTTTTTTTATTTTGAATATTTGTTTACATGAAT
TAGATATAATGATTTATAGCAGCTTAATTCCTCAATTTAATAGAAGTTTGACTGGTAGAT
TTGAAATTTCAGATATTGTGTCTGCATTTTTTTGAAGAGGCATGTTCTTTAAAATAAATT
GTTTTTGGTCTAGATTGATTAAAAGGAAGTTTGTTAAATATTTTTATAAGTTGACGAGAA
TTCATACTAAGGGAATTTATTCGCGTAGTAGTTTACATTATTATCGTTATTCAAACGAAA
TTCTTTTATATTTTATAGGCTCTGAACAGGAAGCTTTATTGATATTGCAACAAATTGTTT
TTTTTATTGAAACGAAACTTTTTTTACAAATATGTACTGCTAAAACTGGAATTTATTGTT
GTAGTGGGATAGGTACTCATTTTTTGGGATATAACTTAGTAAAAAATGGAATTCTTTTAA
ATACTGCGCCTGGTTTGGTTAAAAAAGTTTGTGCTGGTGGTATTTTTTTTAAAGTACCTT
TATCTCAGTTATATAAGTATTATACAAAATTAGGTTTTTTTCAAATTGCGCGCAAAACAA
ATCATATAAAATATGTTGCTCGGCGTTGTGATAAATTATTAGCTTTAGGTTCTATTGACG
CTATTACAAGATGGTTTGGTAGATTATGGATAGCTATTAAACTTTATTACAAAATTACGA
GTAATACGGTTATTTTATATGAAATTTTTTATCTTTTGAAGAGATGTTTAGCGTTGACGA
TAGCGCATTGGTATAAGCTAAAATCTGCTAAAAAGGTTTATGTTCGTTTTGGTACAAATT
TAATTATGGATTTTGTCTCAGAATTTAAAGATAGATAAAATAATTATAAAAAATTTAGAT
ATTAAGATTTAGGTTACTTTAGTTTGTGAGTTTGGTATGCGTGTGTGTTTAGATTCATTA
AAATTTAATAATACTTTTAAACAATTAGCAGTTGTGTATAAATTTTATATTATAGATTTT
TTAGGTTTTCATTTGTTTAGAAAACATTTCTCAATAGAATTATCGGAACGCAGATATGCT
AAGAAATTAGCTTGTTTCTGTGTGAAATAGCGCTGGTTAATTTAAAGAATAACTGATCGA
ACTATTATCTTTTAACTGATAGAAATTTTAATACAACGTTTCTGTGCGCCGATTCAATTT
TCTTTTTTAAAGTAAAAATTTTTTTTATGACATCGAAGCAGTTAGTGTTTAAATGTGGAT
TATAGTGTTGTTTTTAGTTGAAATTATGTATTTTTTGAGTAGAAGTAAATTTTTGATTAT
GTTTAATTTAAATAGATATAGTGTATATATTAGTTGATATTGAGAAAAAATTCAGAGCTA
TATAATATTATCTTTTAAGTAAATAAAACGTTAAACAACGCAGAATAACAAAATTTTTAG
ATTTAGTTTCGCTTATTTACAAGTGTGAAGATTAAGTATGGGAATAATGGCGGTTTTATT
GTTAGTAGTAAACAAAGTGTGTTAGCGATTAAAGCGAAATAAATTAAGATTTTGTTTACT
TGAGCAATAAAATGTTTTACTTATAAAAACGGGTAAAAATAATTTTTTTTTAGAGATTAT
AAAAGTTGTATATACGTTAGAAAATTTATGTATTTACGGAAATTTTTTAAGAAAAAATTT
AAAGAGCTTATTGCTAAGAGATTAGCTTAATAAGTTTTAATTGGGGTATTTATATAAATA
AAATAAATTCTATCAAGAATGATCCGGCAGTGTGATGTGTTATTTTATCATTAAAATTAT
AATCTTAGTTGGTTTTAGAATTTTTAGATTAGTTTTTTAATTAAAATTGTAGTATTTAGT
CGTTATGTTGTGTGAAAAAAGAAAAAGATGACGATATCAGTTAGTTGAATTGTAATTTGT
TTATAATTAGTAATGTACTTAATGAAGATTAGAGATTTTAATAAATAAAAATTGTATTTG
ATTTTTCAATATGGGAAAAATTTATTATTGTTGGATAAATTTTGCGTTTCATATTAATTA
ATTTAATTTAGATTTTCTTGTAGTAGTATCTGAGAGTGTGTTTAAAAATTTATACAGTAA
TTTCATGAAATTTTTTTAATAATGATTGTTAATTATTTTTTTAAAAGAATTCTATGAAAA
GAAGATAATTGTGATGCTTGTAAAAGAATCCTCTTTTAGCTGGTGGTGTATAATTTTAAG
AGCAAGTATTTCAATATGAGTAAATTATATTTATTTAGTTAAGCTGTATGTTAATAAGTA
ACAAGTACAGTTTTTTTTAAAGAATTTTAGTAAAAAGATTCTATTTTAAATGGTGGTGGT
GATCCTGTATTATTTCAGCATCTTTTTTGGTTTTTTGGTCATGGGCGACGTAACATTTTG
AATATATTTTAGTGGATATTCCCTTTATCATTTTGTAATTAGAAAGAGCAAAAATCTGCT
GGAAGACACATTTTTATACATCGAATTTAAATGAATGGTTGGTAATATTATATAATATTT
ATCATTTAGATTTGTTTCTTTTAAAAAGGTAATTAGTCAAATACTTTAGTGCCAAAGTAT
ATGTAAAGGAAGCTTTTTCCGAATTAGGTAAATATGTTAAAGGGTGGATCACACGATGGT
ATTATGTTTTACTCAAAGTTTATTATAAGCAGCTTATTCAGAAAGAGTACGTTTCTACTG
CATATTGTAGTCTACGGTAAGCTGTGGTTTTCTAGTGGAAAATATCGAAGCGTTGCTGTT
AGCAAATATGTTGATAGATGAAATATTAAATGGCATATTGGCATTTGTCATTATAATGAG
CAAAGAATTAAACGTTTCTATTTAATTCATAGTATAAGAGGTATTGTACTACAATACAGG
TTCAGAATTATGAATAAAAGTAAAAAATTAATACCAAAATTAGTTACTATGTTAAGTTTA
AAATTATGACCCATGCGTAGCTATAGCATGGAAATTTTAGAATTAGTAAAATTACGTCAA
AAATACATATCATTACTTTCTTATAAACATGGTATGCGATCAATCTTAGTTCAATCCCTG
ATAATGGATTGAGTTTTAAAGCCAGATGTATGTTTAGCTGCGATTGAAATTGTAAGTAAG
TCGTTTCAATATTTGGTTCCAAAACTGTATCTAAAAGCCTCAACGCATAAATTCACTTGG
TTTACGAAAATTACAAAGAAAAATTTAGTTGCTTTCTACTCTAAGCAGTTAAATTATAAT
CGGATTAGTAAATTCTCAGTAAAATTTTTTATTTACGATAAAATTGTGCAAGAATTGTTT
ATGCAGCTTTTAGAACCAGTAGTTGATGTACATGCTGATTTTGATAATTATGGTTATTGT
GTAGGACGGAATGCGCCGCGTGCTCTTCTACACTTGTATACGATTTTGTCAGAAAATACG
ATTTGTACCCAAAAGAGGTTATTTAGGTTTTCTACTAACTTATTAGAAGTTAAACATATT
TTATGCGGGTATTTTGTAAATTTTTTTGATACAAAGGGCTGTAATTGGATTCGAATTAAT
TTTCCAATGCCCTATTTTTTTAAAAATATTATAATATATTGATTAAGAAATCTGTCATTC
TGGTTGAAAACAGGAGGTTATATTTGAAATCGATTTTTTTCCAAAAGCAGAATTGGAGTT
TCTTTAGTAAATTTTATATTAGATGGGTTAAGGGATATTTTTAATGTTGAAATTGAGAGA
CTCAACGGTCAAAAAAAAGGAAGAAATTGTTTAAATTCAACATTATATTTACGCAAGCAG
TTAGAAGAGAGGTTATGGTTGTTGGTTCGTTATAAAGATGTTTTTATTGTTGTTATTAGG
AAGAAAAGTTGTTTAAGTTTTATACAAGAACGTTTTAAAGTGTTTTCTAAGGCGCGTGGG
TTAACTGTAGTGATTCGAACTATTGAGTGGTTGGTATGGTATAAAAACATTAGTATATAT
TTTTTAGGATTTGTTTTTCAACGCTATGTTCAAATAGTAAGGAGTTTTTTGAGAAGTTTA
AGGTTAAAATTTGTGATATATATAGATTTTTCTGTATCGAGTTGTATTTTAGTTAATAAG
AAAGTTTGTATAGAATTTCGTAAAGTACTAATTCAATTTTTATGCAAAATGTGTAAGATA
TTTAGGAGTTTTTTTTTAAAAGCGAATAATTGATTTGGTTCGTATACTTTTAGTTTATTT
AGCCATTCTATTTGATTTGCTTGGCATTTTATTATTTATAGTTTGAATAAAAGATTTTTT
TTATAAAAAAGTTATAATTTGTTTGTTAAGAGCTGTTTGCAGTGTAAATTGCTTGTGCAG
TTCGGTATGGGGCTACATTAGTAAATATTGTAATCTATCATACTCCAGAAGTATATATTT
TAATTTTACCAGCATTTGGTACAATAAGTCAAACTATAGAATTATTTTCAAAAAAACGTA
TTTTTGGTTTTTTAGGTATGGTTTATGCGTGTGGTGTTTATACAACTCTAAAAATAGTAG
CAGTTCAATTTAATTTTATTTGAATATAAAAACAAAATTTAGGGTTATAATGGTTAATTT
TTAGAAATAATTTAAATACTATTTAACCAAAAGTTTTATTTGCATGAGTAGTTATTTCGC
ACATATTTCCGTGAACGCTAAAATATATTAGAAAATAGATTAAATTTTATGAATGTATAA
AATAAAAGAAAATATAAATAGCGTATTGTTTATTTAAAAGTAACGAGATTAGACATGTAA
AGATAAAAGGAAAACGTATTTTAGAATAAGATGGCACAGTCGATTAAAAGTCGGTTAGAT
AAAGTTAATAAATTTTGAAATCTATATAATAGCTGTTTTCAAGTAAGATATCATCATTCA
ATTTTTAAAAATATTTTTGTAAATACTTTTAAAAATCAATGTTTTTTAGAAGAATCAAAA
TTAATTTTAGAAGTATTTTGATTGGTTAAAAAAGAAATATGACCTATGATTTACGCGTGG
TGTGCACAGCGGATTGTTCAGCAAATTGATATGAATTTTAGATTTTTATTTCAAAGAATT
ATTATATTATTTTCAGATATTTTTTCTAAATTTATTATAGATTCAGTTTTTTTTCTCAAG
CGCTGTCAATTATGGCGATTTTGTCTTGTTTTATTAGATTTACCTAATTTTTTTTGGAAA
GGGTGATTGGTACGAATACAATCTAATATCAATTCATTTATTTGGAAAATTTACATAATT
GAGCAAATTTCAAAAGATTCTTTTATAAAAAATATTAATAGCATTCATGAAAGATATTTG
AAGTTTTGTGTAAATTGACGCGTTAGGTTTAAAATATTTTCAACTAAGGCTCGGTACACG
CTGATGTTATTGGGGTTTTTTAATGAATTAAATTATGATAATTTAAAGTTAAAATGAATG
TTAGATTCATTTGAAAAAAAATGAATTTTTTTTAAAGGACCAATAAAATTTTTGATGCAT
CACAGAATTTTTTTGATGCGTTTGAATACGGCACATAAATGTGGATTATTTAATAGTATT
TATACTAATTCTATATTTTGTCAATACTTAAAGAATTTAAAATTAGTTTATTTTTTTATA
GATAAATATAAAAAGTTTCAAATTTTTTACCAATTTTCTAAATTTGAGAAGTTATTGCAA
AAATTAGTTCAATTTAACATTGAGCCCTTATTAGAAGTATTAAATAATGTGTTTTTTTCC
GGATTCTCACTTCGACAAAATTGTCAATGATTTCCTACAATTTTTAAAATTAGCTATGAT
ATTCAGCAGTATAGTTTATGATTTAATTATGGTTTAAGTGAAAGTGGCGAAATTATTTTT
TTGCAAAAAATTAAATCTTTATCAGAATATAATAATATTGATAATCAAAGTTGTATTGGG
TTTTTTCAGAAATTTTATATATTTGATATTAATTTTAAAAATTATTTTAGTTGTGCTGAT
TTTAGTTGGTTTACAAATTGCATAAATATCTCGAAAAAATTACAATATTATTTTAGAAAG
GTATCAAATTTTAAAAATTTTCGATGAATGTTAGGTGTGAATTATATTCTGGGTGTTGAT
GAAAAATTAAAAACTAATTGGGTATGCGCTTTTTCAATAAAGATTTTAGGTTTTGTGTTC
ATAAATTATTTACTAATAAGTATTAGGGAGGTTGGTTGATATTATTCTTTATTGAATTTT
CATTTTATATATATATGTAATTACAGGAGAATAAAAAATTGACGAATAGAATTGTCGCAT
TTTTCCTATAATTGATTTAATTACTGTTTGTGCCAGGATTATTTTAAGAAAATTTTTCAT
ATACAGTATGGGAATAGGCTTATTATAACTAACTTGCGTACGTTAGCAGAGATTAGAAAT
TTAAAGTTTAGGATAAGTTTATATTTTTGAAAACGTAATTTTACGTTGTTAGAGTCTCAA
TTAGATATTTTTAAATGAGAGTATTCATATAGGAATTGTTTTAATTTTTATATCTGAATT
TTTTATTGACACTTATTTAAATGGGTACGTATTCCGACTATAGTAAATTGGGGTATATTA
AGTATGTTTTTATGTTGCGGTAATTTTAGCTTATATCCTATAAACAGTGGTATTGTTACA
CTACGATGTAAAATACGTTACTTATATTCTAATGTGTTATCAAGTGGTAGATTTTCAATA
AGTATATTGAAAACAAAACTTTGATTGTTGCTTAGTAATTGGTTTTATTATTTTTTACCG
TTAATTGGAAAACGTGAAGTTCGTAGAAGTTTGGATTGGTATTCTTGAAAACTGTATAAA
AAATTTTTGATGCGACGATAAAATTTATGAGATTTTTTTATTTTTAATGTGCTTTTGATA
TCTTATATAAGAGAATTTTTAAAGTGTCAGTTGTTAATTAATATGCGTATAAAAGATAAA
AAGATTGTTTCTATAAGTTGATTAAAGAAGAAATGTTAATTTAGTATATGTTGTAAATAT
CTAATGCTTTATTAATTTGGTATTGTTAAAAGAAAATGAAAGATAGAAAATTTGCTATTT
TAGATTTAAAGAGCCGTATGCTTAGAGATTTGCGTGTACGGATCTGAGTTGGGGTTTATG
AATCATAGAATTTGATTTATTACCTATAACAATTATGCTTTGTATTGGTTTTTTAGGATT
TATTGTATGAGCGCATGTTCGACTGGAATTTTATTAGAATTAATTAAATTTTTTATTAAA
ATTTTTGTTAATTTATGAAGATAGTTTTGTAAAAAAAATAAACTATTGTGAGTGTATAAA
TTAGCAGCTAATTGAGTAGTTATCCAGCGATAGAGTAAGAAGAAGCAGAGGAAAGTAGTG
GTATTCTCTGAAATGTTTGTAAAACGATTTTGCATATACTAGTACCAAATGATTAGTTTT
ATGTGGCTAATGCGAATCTTTGGTTTATGCAAGTGAGTTTGTAAGAGGATCCGTTGGATT
TTGCTTTTTATATAGTACAAATTACATATAGCGATTCTAATTAGAAGTCAGTTAATGTTC
TATTTAAACTTTAGAAATGTGGTATATGGATATTGTAAAATGGAATTTAGGATTTTGAAT
TTATTTTTTTTTTAGGAAAAATAATATCAGAGCGTTAAGAGAAAATTTTTGTAATTGGAA
GATTTTAAAAATATTATTAGATTTACTTTATAACTTAACTAATTAATATTTGTGCTATAT
TATGTATTATTTTAGTGAAAAAATTACAAAATAATTAAAGGTAATTAAACCTTGTTTAAT
TAGTAATCGTTTAAAAAGATTTTTTTTTATTGTGAGCTGTGTGCTGGCTAACTGGCATGC
ACAGTTCAAGAGGGAGAGGTTATGTACCTCGATCTTAACCATATGTATACAGTAGGTTTA
GATGTAGATACTCGTGCTTATTTTACAGCAGCAACTATGATGATAGATTATTAAAGATAC
TTTTTTTGCGATGTTGGTGGTTATTTCTAAGTTAATTATTAGAAATAAATTAAATACATA
ATTTTTCTATTTATAATTCTTGGAAAAATTGTTTTAATTTTGGATTAAATTATATAAATT
TCAAATTTTTGATTGATTTGATGCACTTAAAATATTTTGTGATATTGGTGTACTGTTAGA
ATATTGCTTTTTGTGTGATAAAATATTATATAATTTTTGTCTAAAAATTAATATAGTTTA
TTAAGGATTCAATGTGTTGATTAAACAGTAAATTCAAATTAAGTAAAACAGCAAAAATAT
CTTAAATTAAATATGTATACTATGAGTATTTGATTTTTAGATTTTAGGTAAATTTTATAA
GTAGGTTTATATACTTATTCAGATTGAATGCTTTTAACTAGATTTAAGGGTATTTATAAA
TGTAGGGTTAAGAGAAATAATTGTAGATTTTTTATGAAAATTTGATTTTTAGGGAGGTGC
ATTTAGGCCAAAAAATAGAACGGTTTTTTTTATCACAGTTTAAATTCTATACAAATCAAT
TAGTTAAGTGCCTTGAGTGCGGGGTTTGGCAATTGGGTATAAAATTTCATAAATTTATTT
TGGGGATATTGTATAAATTACAACGAGAAATTTGTCGTCTTTCATCTAATAACCAAGATG
CTAGTTCGTTTGTATTAATAAATAAATTTATTATTAATATTTGTATTTATTATTTGGCGG
TAACAGACATAGGAAATATTTTTTCTAGAATTAGAAAATTTACTGGAAAAATTAATGGTA
TTAAAGAATCAAATTATTGTATTTTATTAAGCACATTTCGTTTATTTCGAAAATGATTTT
GAATTAATTGAAATAAAAAAAAATGAATAGGTTATGTAGAAAGAAACTTTCCAGATAATG
TAGTACAGGTTATTTTTTGTTATTTAATTGAACCCTATTATGAAGCAAAGTTTACACGGA
ATATGTATTCAAATCGAAAAGGTCGAAATGCTACGTGTGCTTTTAGAACATTGAAGGAAA
TGATGGGTAATAAACGTTTAACTTTTTTTAAAATCAAATTATTTAAATACGCAGAGAAAT
TAAATTCAGATTTAATTAATAGATGTTTTTTTCACATTCCTTTGTATTTGAGATATCTAT
TAAAGCAGTGGATTAGTTTGTACACTAGCCAATGCAAACTACAGTTTTCTTGCGATATAA
ATTTAGAAATTTGATTGCGTGTTTGGTTGTTAGTGCAAAATGTTGTAATTTGATGGATAT
TTAATGATTTTTTGGTTAAGTGCTGTATTAAATTTAATGATAAGAAAATTAGGGGGGTTT
ATAAAAGATGTTATTTTTTAGGAAAAATAGATTATAGTTATGTTCCTATAGAATTATTTT
ATTGTAATGGGAGTATTTTATTACTTGTTACAGATAACATAAATATTATGGCCTTTTGGT
CAAAACTTCAGTTATTGTTTTATCAAGTTGGTTTGATATATATTAGAGTGCAGCCTTATT
TTTTTCAGAGGTTAAGTAAAATTTATTGTTTCTATTTAGGCTTTATATTTTTTATTAAAT
TTGGAGCGGTAAGTAAGAATTTTTTAATTTCAGATTGTTTTTATTCTTCGAGAATAGTGT
CTATATACCCTACTTGACAAGTTTTTAGTTTATTAAAACAGTGTTTGATTCAAACTATTA
AAAGTCTTTTGGTTTTAGCTACAAAAATAGTAATATTAAAAGTTAATGTTATTATTCAAA
AGATTTTTAGTTATTTTGTGAGAGTAGGTATTTCAAATAAATTAAAACTTTTTGACAAAC
TAATATATAAAGTATTTAAAAAGTATTTAATTCAGAAGTTTCGATTAGAGGGTTTACGGC
GCTCTACTTGGGTTATACGTAATTTTTTGAAAAATCAAGCAAACTGTTCTCCTTATGGAT
TACCTTGGCATTTACGTGTTAAGTCAGATTCTAAAATAGCTACTGATTGTTATTGTATTT
GGCTTAATATGTTTTTAAAATTAAGACGGTTTGCGTCGATACAACATACTAGTAATGTAC
CAATATTTTTTTTAGAAATCTCATATTACCAAACGGGATTGTTATTGTTTTTTACATTAA
ATAAACCTATTTTAGTTTAGTTAGTTAAAATATATTAAATATGTTTAATGTCCTTATAGG
CTTAAGATTTGTTTTAATATGTTTATTTTACGTTATTGGTTAACATGTAGGTAAGATGTT
CCTATTGTATTTATTTTGGATAATTTTATTTTATATTCTCAATATATTGTATATAGTAAA
GAAATTATTTTTTTTAGCTTTTTATCAACAAGTCGTAAGTCGAGTTGTTTTCATTACAGA
GCCTTATGCTGAGTAATTAGCTTGGAAGGTTCGGAAGGGGTAGATAAAATTTATATCGAT
CATCCTTATTATTGCGGTTCCTACAGGTATCAAAGTTTGGGAGTAGTACGTTCAGTATGT
CATTATTAATAATTTATTTAATTTAGATCATTTATTTTCGTTTAATATGCAAAGAAATTT
AGTTTAAATTTATTGTAGATTGGATTAGTGGGTAGTGATAGAATGTGGTGTTAATGGATT
GTATTTTTAGAAAAAAATTTAGGGTAAGATATTTTTGAAAAAAGATTGGTAAAGTAACAA
AAGGAAAAATAGAGAGTGGTAGTAGTGTTTACTGTCTATTATTAGTTTACATAATAGTGA
AAATTTATGTTATGTGTTTTTGTTTGAAATTTCTTTATAAGAAATAAGTTAAAAAATTTA
TTTTCTAAAAATAGGAAGTATCTTATTGTAAGATGCAATTATGTGATATACTGATGGGCT
TTTATTTGGGAAATGAATAATATTGAATATAAGTATTTAATTTTATAAATATTTTAAGTA
TGTATAACTAAGGCTATGTTGAGTACGTTGTTTATATTTCGCTTTTTATTATTTTTAATT
CATATCTTATGATATAAGATGACTAAAAAATTTATCTTAGTGTTTTACTAAATTTTTTTT
ATGTTCAATATATTATTTAATTAGATTTTAAAAAAATTACTAAATATTTTTGAATGCTTA
AATATTCATATATGTTCTTAGGGTATTAAAAGTTTTTTTAATAAATTAATAGTAAGCTGT
TTTAAATTATATATGTGAGCTTTATAGTATAGGATGTATTGCGTAAAGTTCAATAGAGTT
TAAAACCAAAAGGCGAAAATTTATGGTTTTATCCAATCTAATTTAGTTGATTAGTTACTA
TGTGAGGAGGTGTTATACAATTTAATACGTCTGTTTTATTTACTTTTGGATTTTTATTTT
TATTTACTATTGGAGGACTAACGGGGGTTATTTTAGCAAATTCGGGAATTGATATTGCAC
TTCATGATACTTATGGTTTCGCTAATTCCAATAACTTTGTGTTTTCTAAAACTGATTGAT
AGAAAGAAAAGATTAAATATACGCTAATTATTAGATAAGTATGTATAATTAATTTAATAA
TATGGATTAGAAAAAGTATGAACGGTTTAATTTTTATGTTTTAAATTAATTTAAGTGAGA
GATTTCTAAACATTATTTTATTAATATATAGCAAATATAAATTATATAATTGATTGAAGT
ATATTGTTTTGTCGAAATTGTTATATTTTTATATGAAGTAATTTCGTTTCTGGTTATATT
TAGTAGTTCAAAGTAATTTGAGGGTAGTTAATACAATTTCTTTTTAGAAAATTGAATTAA
AGATTAATTTTAAGAATTTTTGAAATTAGTAATGCGTTATTTTATTTTATAAAAGTACTT
ACTGTCGTAGTAAATCTTATGTAAGTTAAATTTTTCATAAAAATAGGCTAAGTGCATTGT
TAATTTAAATATTATACTATGCTTTTAATATTATTGGTTGTTTTATTATGAAGTCATTTT
TTTATGAAAAATAGGATATAGAAAACGGATAATAGAGCATAGTACTAAGTAATTAGTTTG
CTATGTTCATTGGGAGTAAATGTAGTTGAGTACACATAGCTTAGCAAAATTGACTATCCC
AATTATGTTGTAGCACATTTTCATTACGTTGGGCGATTAACGCTTGAAAGGCTAATCTAA
GATGAACATTTTTCTTAGTAAATATTTTTTAGTAGGTTAAACCTATAAGAGCTTTTTAAA
ATATGATTATATGGTTGCGTTATTAATTATTCTAAAATAAATAATATATGGAGTGTACAC
TGATTACAATGTTTTATTCGAATAAACAAATGTTTTTAATCGAATTTTATTTAAAAGTTA
ATAGTTTTCAAAGAGGATGTTTAGAATAAGTTACCTAAATAGTTTTTTAGCTTGAGCTAA
GCAGTTAAGACATGTCAAGTGTACATATGAATTTTCTACACTTGGTAGAAGCGAGATAGC
AGTAGCGGATGTATTAGTAAGTATAAATGTTTGATATATAATTTACGATCAAGTTTGTGA
AATATCTCAGATGAAACAAATTAGTGAAGCATGGTATTTGTTAAAATTTTACAAAAATAA
GTTTAAGCGCGTAGTTATTGATAAGAAAATTCAAAGTATTTTTTCTCTTAAAGAATTGAC
AATCTTTTTTAAAGATTTAGATCATTTTTTAATTCACATTGGATCTGGCGTTAATAGTAA
AAATATTGTTGATACTCAATTTTTTATATATAGAATATTATGTGATCCACGTTATTTGTT
AATTTGTTATTGTAATTATTTTTTGAAATCCTATTATAATAGCAAGAAAGTTAAGTTATT
TTCGATAAATCTTACCTTAGAGCAAATTGTAAAGCTTTCAGAAGAATTAGAGTCAAAATG
TTATAATCCGCATCCAATTAAGCGATTTTTTGGAAGTAACGTTTATGGTAGTATAAAATT
GTTTAGTTTAATACCTATGCGAGATAAGTTAATTCAGCAGGCATTGAAAATACTTTTAGA
AGTAGTGTTTAAGCCATTTTCTTTTAAAATGTTTTTTGAGACTACTAAGAATCATTTATT
TTTGCAACATATTAAAGATAAGTGGAAGGGGGTAACTTGGTTTATCAAGAGTGAATTTAT
TCAAATATTTGATTTTAAAAATTGTACTTTTTTTTTAAGCGTTATTAGTCATCATTTAAA
TGATTATTGAGTAGTTTCGTTAATTAATAAATTTTGGAATTGTGGTTATATTTTTTTTGA
AAATTTATATGATGGTGATTACTATTATAATAGTGTATTACATTTGCAAGATTTTATGTT
AAACTTGTTATTTTATGATATTTTTTTTCGGGAGCTTGATAAGTTTGTCGAATTTCGAAT
TCACAAATATTTAACAATGAAAAATTCATTAAATTTATTAAATAAGGAATATTTATGGTA
TCATAATAAATTATATTATGTGCGGAATTTAAATTGTATTTTATTAGGTATTGCTGGTAA
AAAAGAACTTATGCATGCAGTGTTGGTGTGTTTATCTAATTATATAAGTTGTTCTTTAGG
TATTGATTTGAAATTTAATATTTTTATAAAATATTCTGAAAAAAAGATTTTTTTTTTGAA
TTATTATCTACATAAAAATTATCAATTTTGTATTAGTACTAATATAAATATATTTCAAGA
ATTTTCTAAGTTTCAATTACAATTTAACATTCCAATAATGAAATTATTTAAACAGTATGT
TGAATTCGGATTTTTTAGGATTAATCGTTTAGGCAAACGTATTAAATTTGTTGGGAAATG
TCAAGATAAATGACTTGCCTTTGCTTCAGATTGAGAGGTTGTCTATCGGTATAATCTTAT
TATACAAAATATTGAAAATTATTATTTTATTTTTGCTCGAAAGATTTTTTTCAAATTTTG
ACATGCATTAAAACGAAGTGCTGCGTTAACATTAGCACATCGGTATAAAAAACAGTCTGC
AAACTGGGCATTTAAGAAATTTGGTATTGATCTAACAGTTCGATGTTCTAAAGATTCCCG
TAAAGTAATTCTTTTATATATACCAACTGAGAGAACAAATTTTTACAAAAGGTGTTTAAC
TAATTTTTCTCCAGATTCAGTATTTTTTCCAATTTTGTCTGATTTTTCATTAGAAACTTC
AGTAGAGAAACTTCGTTGTTGTATTCCGAATTGTTTATTAGAAGCTACTGAATGATATTT
TTCTTCGCGGGAAGAAAAAGTTGATAAGACTGCAGAGATACTTTGAAAGAATTCACTTTT
TTTTGTTAAACAATTATTTTTATGTAAAATTCATTATATATGAATATGTTCAGGTAAATA
TGATGGATTTTCATTACAAAAATTATTGAAAGTTAATTTTAATAAAAGTTAAATTATTTG
TTTAGATGATATTATACTATTGTGATAAAAATATTGCTTTGTTTCATCAGAACGCATAAT
GCCGTTGAAAAATCGCTTGTTATGTGTGGAATACAGCTTGCTTTTCAGCATTCGAAGTAT
TATTTATCTATGGGGGCTATGTTTTTGTACCTAAAATCAATTGGATGTTAATAATGATTT
TGAAAAAAGTATTTGAATAGTAGAATTTTTGAATATATGTATCTATGTTTAACAAGTTAA
TAAAAAATTTATAAGAGATGGACGTGTGCATATATGATAATTTTTTTATAAGGTTTATAT
GTATATATTTTAGCGTAAAATCATAGAATTCAATTAAATATGAAAAAGGTAAAAATTTTA
CGTTTAAGAATTTTAATGTATTTCAGTATATTTTAGTATGTATTGAAGATTTGCTTTGTT
TTTTGAATAATAACTATATAAAGTAAATTCTTTGAAATTATAAGTAAACATATTATAATA
TTATAATCTAGAAATATATAAATTCATTTTTATTCATATTTTTATTTGTAGTAAACAAAA
AAATTAATTCAATAGGATTACAGGAGCTTTTTATTAGTAACATAGTTGTATTAATACGTT
AGGTTATACTTTTTTAAAAAGGAAAGATTATTGAATATATGTAGTTATTATTTTAATATA
TTTTTATTAATTAATATAAGCACAGGTAAATAGAAAAAAGGTTAGTTTTAAAATTATAAA
TTTAGTATAAATCGATAAACTTAATAAAATAAAAGTGTTAAGTAAAGTACTTAATTAAAT
TTATTTTATATTTTTTAATGGATAATATAGTGCCTTATTAGTTATAAAAATAAGCTGTAT
ACAAAATTAAGTTGTATGTGCAGTTTTTTAGAAGGATTTGTTTTTAAAAATTCTATTCTT
TGTGGAGTATTTGCCGGATTTTATTTATGAATTGGTAAAATTAGTGGATATAAATATCCT
GAAAGATTAGGTAAAATACATTTTTGAACATTTTTTTTTGGTGTAAATATAACTTTTTTT
CCAATGCATGCTTTAGGTTTAGCCGGAATGCCAAGACGAATTCCAGGAGTAAAGTCTGAA
ATTAAAAAAATTGTTAACGAGCTTGATTTATTTTCTTATTGTAGATAATATGAAGATAAT
TATAATACCTTAAATCAAGCAAATATACTTAAAATAATGGTAATGTATAAGAATAGTATA
TTATAAATTTTTTATTAAGATAAGTACTGTTTTCGATTGGATAGTTTACAGTTAAGTTGA
CGTGTATAAAAAATTGATAAAAGTTAGTTTTATTGTTATGTATATACCAATGTTATATTT
AATTTGCAAAATTATTTGTGATTAGGTAAGATTTTTGTTAATTATTGTAATTTTTTTCAG
ATAGAATAGCTAAAAATGTTAATTGAAGCACTATCGTAGAATGGTAGGTTTTAAAAAAAG
ATATTATTAGTTGTAAAGAAAGTTTTAATTTATTAAGGTATTGAGTTAGATGCTGTCATA
TAGTAGATATGCGGTTACGATATATTTTTCTACGAAAAGATACGAATTTATTTAAAATAG
AGATAATTTTGAAATTAGAAAGTTTAATTATTTTTTATAATCATGTTGTATTTAAAATGA
TGTTAATATATGGTGGGGCTAATCTTAATTATTTTGGAAGTTTCAAATTACCTACATTTT
TTGTGATAATGCAAATTATATTTATGGAATCATTCAGTGTACGAATGTATTTAATTTGAT
ATACGCAGTTACTTCCACTTAGTGAAGTAATGGGTAATAAAAATATTATATTTTTATCTT
CTAAGAATGTTTATAATAAAAGTCTTTTAGAAAAATTTTTGAGTACAACTAAATATGGTA
AATCTAAAAAAAATATTAGGTTAAGGCAAGATTTTCCAAAAAAAATCTATAGTATAAAAA
AAAAATTCATTTGTCTTTTAATCAAATTTAAAAAAGTTAATTATTGATGTTTGCAGTTGT
TAAGTTTAATTTGTAGTTGTAAGTATTATTTATGTTATTATAAGTTAATTTCTTTTAAAG
AAACTCTTATTAATTTTAGATACGATTTTAGGAAATTTTGTATTATTTATTTATTTATAT
TAAAAGATTGTATTATGCAAAAGATTTTTGGTTTTTCTTTACGTCCCTATTTAGAGTATT
CTCGAATTTGTTTAAATTTAGGTAAGGTTTTAGACTTACAAAAAAATAATTTAATACCAA
GTTATATAAAATTAGCAAACTGTATCATGTCTAATGATATGGATTTGTTTTATTTAAGAA
ATTGTAATATTTCATATTTTTTTGTTAATTCTAACAATTTTTTACACGAAAAAACTACTG
GGCAAAGTAAAATTAGTTATAAGTTTTGATTTTGATATTTATCTGTTCGGAGAAAACGTT
TAATTATAAGTGGTATTATGACTTTTTCTAAATATATTGATATTAATATTAATAGATATT
TGGGTTTTATATCTTGTCTACCTATTATGGAGAATATACTAGTTTGCAAAAAATATTTTT
TTTTATCGAAAATTTGAGTTGGTGCATTTGCTTTTAACCATGTTAATAAAGTTTTATTGA
AGGCCGCAGGAGTGCATTTTGAATATGAAATGCTGTGAAATGTATTTTTAAGAAGTTTAT
TAAGTTTTTTTTTATTTATTTTATTTGAATTTTTTTTATTCACAAGAGAAATTACTACTA
ATAGTAACGGTGGTTTAGAGTTAAAGAAGAGTAATTTATATTTAGAATTAATGAAGTATC
GACAAATGGTACAAATAGTATATTATTCTGGTAGACTTTTAATTTTTGGAAAAAAAAGTT
GTAAATATTTTATTCGATTTTATGAATTTTTTGTGAAATTTTTGATAAAATGTGGATTAA
GTGTGTTAAATTGCTCAAATATAGTGAAATTTAAATATTGTAGGCCAAATGCAACGTTGA
ATTTATCAGGATTGAAGTTTAATTGTTTGAATAGCATTTTTTTTAAAAATAATGAATATA
ATTTTAAAAATTTTATAATATGTAAAAATTATTTATCTTTTTATGAAAAAATTTTGAGTA
AGTGGACTGTTTCATTGAATATAAATTTTTTTAACCGGGTTAGAAGATTGATTTTACAGT
TATTTTCTTGTAAGAATCTATTACTCAATTTAAAAATTCTTGTAAATGAAGTAAATAGGT
TTATGAGTAAAATATTACAATATTATCGTTATTTTGAGAGTCTACATAGGCAGTTAATAA
TTTTAAGTTATATTCTTTATAAAAGAATTTTAAAATTTTTGTATAAAAAATATAATTCAG
TATCTAAAATACGTACGTATATATATCGATATTTATCTACTTATAGTAGATTTATTAAAA
TTAATTTAGTATAAGTTATATTATTAAATTAATAATACAGGATAACTTCGGATGTTAAAA
TTATAAAAAATAGTTATTAAATAATAGTATATAATTTTTGATATAATTAATATAATAAAC
ATATATATTTATCGTATAACGGTAGAAATGTTAAATTTTACTTTCTTCGAAGCCGTAATT
CTTAGCATAATAAGTTTATACGGTTTTGGGCACGGTTTATTTAGACTAGTGTACTATTAT
CCTGATGCGTTTATTCATTGAAATTGAGTTGCGTCACTAGGTTCATATATTTCAGTAATT
TCGTTAATAGTATTTTTTGTCCTTGTTTATAAAACTTTAACGTCTGGTAAAAAATTTGAA
GAGAGAAAAACTTTAGGGTTTGTGTATAAAGCATAAAAATATGATATCTATGTGTTCTAT
GTGTTTATTAAAAAGTTCGTTTTTTCGTAATTTTAATTTTATATTAATATTTATATTTTT
TTTGGATCTTTTTCGGTATGAGTTATTTGCTGATTCTGCTGAAAATTGGCAAGTTGAATT
TCAAGATTCTGCATCTCCTATTATGGATGGTATTGTTACACTGTACCAAGATTTATTTTT
CATAGCATTTTTAATTTTAGGAATTGTTATGTGGATTTTATTTTGTATAGCTAAGCAATA
TGATGTTACAAGCCCTAGAACAACTGAATGACATATGTCAGATCGGGTTATTATGATATT
AGAGTTTTTATGGGTTTTAATACCTGCGTTACTTTTAGTAGGAGTGATGAGTTCTTCTTT
AGCTATACTTTATTCAATAGATGAAATTATAGATCCAGTTCTAACTTTAAAGGTTATTGG
TCACCAATGGTATGAGTGGGAAATTCATTAAATTTTCTAAATTATAGAAAATACGTAATA
CATGTATAAGGTTTCAAAGTTTTTGAATAAGGGTTTACGTTAATGTCGTATTAATACGTA
TTCTTATGCTTGAGTTATTTAATAATAGAATTAAAAGTTTAAATGTAGTAAGTAAATTGG
TTGTATTATTAAATTAAAATCCTTAAACACAAGTTTTTTGTTCGAAGGTGATAATAAAAT
TAAAAGTATTGATTGGTCGGTGTATAAGTATATCTTTATGTAAGAAATGAATATAATTTC
GTACAAAAATAATGTACAAAAGATTAAAAACAAAGTTTAATTTTACTTTGTTGAAACCAT
AGGTATTTATTGAATTCGATATAAGTATTTTAGGATAGAAGTTGAGTTTTTCTTAAGCTT
AATATTATAATTTTTTATAATTTAAACTTATAGTCTTATAAAAAATTAAGTTTAAGATTA
CGATGAAATGGTCAAATTTATGAAAAGAAATTTGTTATTTCTGGTAAATTAGACACTAAA
GAAATTTTATTTAGTTTGAAAATAACGTACGTGTTTTTAGTATAATTAAAAAATTTACAA
AAAGGTTAATAGCTAAAAAAATCTGCATAAGTAGGTTATGGTAGTTCAGAGAGTAAGTTA
TATTCTATTTTTAAGTAGAAATAATTATTTATAATTGTATTTTATTTTTAGATAAAAATA
ATAATAGGAGGATTGATTTAGCAGAAAAAATATTTAGAAAAAAATATTTTTTTACAAAGT
AAAATGAATTCGATTTTTTGAAGGAAAAAAAAATTTAATATAAAATTAATATTAGTTTTT
TGAAAAAATTTTAAATAAATGCCTTTATAGTTTATAATCTTCAAAATTGTATTTATTTTG
TTTAATGAAAATAATATTAATTTTTTATTAAAATTCTTTTATAAAAATATGTTTTTAAAA
TTCAGTGTTTTTTCAGAAAATTTGAATTTTTTTTGCCATATAAATCAGTATGAATTTATC
AAATACGTATAGAGCTTAAGGTATATTTCAAATTTTTCAAAAAAAATATGATTATTATAT
TGAAAATTTTTTCAGAGTTAGTAGTTATTAATTTAAAAAAATAATACAGTCTGCAAATTA
TAATTCCTATTTTATGTGTTTATACGTTTACGTAGAAATTTACTAGAGCCGTATGCGTTG
CAAAACGCTTGTACGGTTCTTGCCAAAGAAAATTCCTTGTGAAATTACTTATTGGCAGTG
AAGTTATGAGTATTCAGATTATACAGTGGTTAATTTACCAACAGATGTATCGTTCTTATT
TGATAGTTACCTTATAGGGGATGATGATTTACAAGAAGGGAGTTTTCGATTATTAGAAGT
AGATAAACGAATTATTTTACCTATATATACAAATATCCGTGCGATTGTAACGTCAACTGA
TGTTTTACATAGTTGAGCATTACCTTCGTTAGGCATTAAAATCGATGCATGTCCTGGTAG
ATTAAATCAAGTGCTAGTTTTTATCGATCGTCCTGGTGTTTATTATGGCCAGTGTAGTGA
GATCTGTTGGCGGTATAGTTAATTTATTAAATTTTTGTTTAGAAAAGAAACAAGTCGATT
TCCTATGTGTAATATAAAAATATTATAGTGCACTAGCTTTGGGAAATCTATAAAACTTTA
GAGCCAACAGTTAAAATTTTATCAAATTTACGTAAATATTTTCTAAAAAATAAATATATA
TCAGATTGTATTTATTGAGTAAGTTTTTTCAGTTGAAATTACAGATGTTGGGAATACTGT
GATATATAAATTATATACTAATTTTAGTAATAAATGTAGCTATAAAAATTTCATTTAAAA
TTTTAATATTATAAAAATGTATTAAGATATTTCTTTTTGCTTTTATTTTAATATTAAGAT
TATAAGTGAATAAGATACAGTTTGGAAAATCTTAGATAACTAAATATTTTTAAAAACTGT
ACATCTTTCTTTAATATATTTTTTAAATTTTACATAGAATATTTTTTTTTTAGATATAGT
CTGTTTATATGTTTATTATGACTAAATTATTTTTGTAAAAATAAATACAATGTCCCAAAA
GATAAATATATAAAAAATATTGTGAAATTTCGTCACTAAGATTTTAGATTGAAATCGAGC
TTAATGCGTTGAGAAGCGCTTGTTAAGTTCAATTAGGGGTAATTATTTTTATATAATATC
TACCTAAGTGGTATTAATCATGGATTTATGCCAATTGCGCTTGAAGCTGTACCTTTTAAA
GAATATGTATCTTGAATTTTCTTCAAATATGTTGAAGATTCAAATGGAGAATTAATTTAA
AAACGATGGAAAAAGTTTTGAAAGTTGGACAATTACATAAATTAATAGAAAAGTATACTT
TAAATATAGTAAAGTCTTGTTTGCGTGGAATTATTTCTGTATGCGTAAACAGAAAAATTA
TAGCCATGGGGGTTTGAAACGAATTTATCCAACCCATTTCTATTTTTTTAAAAAATCATA
CACTTACACAATATAAAATTTTAATTGATATTATTGCTGTAGATTATCTTTCAAAATTAA
AACGTTTTGAGATTATATATAATTTTTTAAGTATATCCCGAAATTCTAGATTTTTTTTAA
AAAGTAATTTAACTTTATTAGCAACAATTAATTCAATCTCATTAATTTATCCAGCAGCAG
TTTGATTTGAAAGGGAAGTGTGGGATATGTTTGGTATTTTTTTTATAAATAATTTTGACT
TACGACGTATTCTAACAGATTACGGTTTTGTTAGCCATTTTTAAAAATTTAATTATTATT
CCCTATTTATTCTTAATAAATACAGTTAAATAAAAATATATAATATTATTTAATATAAAA
GGATAATTGGCTAAAATGGGTTTTAATAAAATATAAATACAATAATAGTTTGTGAATTTG
CTGTATAATGATTAAATAATAACATTTTTATGTTAAAAAGGAAAACAGAGACTAGTTTCT
ATAGTTTATAATAAGTTTTTAATCAAAAAAAGGTATTTATTAGTTTTCCTGTTTTTTATA
CTAAATTAATATAAAAATATTGAAAACAAAAAATATTAAATTTGAAATATGGATTCGTTT
TTACTAGATAATATAAATTATTGTGTACGAATTGGAGTAATCATTTAGAGTATAATTTGA
TAAAAGTTTAAATTACTTTTTTTCCAAAAAATGGAAACAGTATATACTGTTTATAAATTT
TATAGAAATTTTTTGATTGAAAAAAGTAAATTTAACGAAAGCCACTTATAATATAAATTG
TATGCGTGGTTTTAGTGGAGGGTTTATAGAATTTCCTATCCTACCGATGGACATCCTTTT
CGGAAAGATTTTCCTTTAAGTGGATATGTTGAGGTACGGTATGATGAAAATCAAAAACGT
ATTTTAACTGAATCCTTAGAAATGGCTCAAGAGTATCGGGATTTCGATTTTTTATAAATT
CTAATTCAAAACTATTATCAAATAAATTGAGTATTTTATGTAGTAGGCTAATTTTATAAA
ATTTTTCTAGTATTTTGTTATTTCTATAAAAGGTTACATATTAGTTTTTATATTTTTAAT
TAATAATGATAATCTGTAATTAGTAGAATTAATTATTTGTAGTAAATATATTAGGTTTTA
ACAAAATTTAATGTATTTGCTACAATATTAATATTTTGAAAATGGATAAATTTTAAATTA
TTATTATTGATTTACTTTAAAAAAAATTTTTTAAATTTATTTATTAGAGATAGTATTTAT
GTCGTAAAACATAAGTATAAATAAAGAAAAAATCTATTTGGTATAAAATATAAATCCTAA
GTTTAAAATTTTAAAACATGAAAAATTAAGCGAAATTGTATCAATATTAAAAGAATGGAT
TAAGCAATACTATGCAAAGTTTGTTTATTATTGTAAGTAATAATGGTACATTAAGTAGGA
GAGTTTTACTTACAATAAAGAAGCTATGTGGTAGAAAATACCACGCATAGTTTCGAATTA
GGGATCATAATAGTTTAGGTCAACTAACAATTGTTGTAAAAATTTGTAATAAAACTTGGA
TTTAAGTGTTATTAAAATCTTTAAAAAAAAAAATTTTAACATGTACTCATGGTTTTCATT
TAGTGGATTCTAGCCCATGGCCAATTTTCACGGCTTGCGCTGCCTGAATTTTTACAAGTG
GATTTGTAAGTTATTTGCATTCGTATAAATATAGTAATATGTTTGTTCTTTTTGGGTTAA
TCGCAATAATTTTTTGCATTACATGTTGATGGCGAGATGTAATCCGTGAATCAACTTTCG
AAGGTCAGCATACACAAATAGTACAGACTGGTTTGAGTTTTGGAATGGCGCTTTTCATTC
TTTCAGAAGTTTTATTTTTTTTTGCTTTTTTTTGAGCCTTTTTCCATGGGTATACTCTGA
ATTTGTCGGCAAGATACATATCTAGCATATAGATAAATTGGTTATTAATAAATAATTGTA
AGAAGAGATATTTTATAATTATTATTTTATAAAATATTTCACGTACGCATTTTAACAAAA
TACATGTAGTATATGTGATGTATTTGATAAATAATGTATAAAAATTGGTTTTAAAAGTTA
CTCTCGTAAGTAGTCTTTTTTTGAATTATGTGTGGATTTTTCAGAAATTAATCAATAATA
GTCTTTTATTGCAGTATAATCAATATTTATTAAAATAAAATTTAATAAAATATATATTTT
ATTAAATTTTATGTTATGTAAACATACATCATTTGTATTCTTAATTCAGACAGAATCTAA
TAAAAAAATAAGATTTTTTCTAATCAATTTAAAAAAAATACAAAAAAATATTTTAGAAAA
TTAAAAAAATGTATATTTTTCATGGAAAAAAACTTATAAAATTTTTTGGTAGGAAAAGTT
TTGATACGCTTAAATTTTGGAAAAAAGATTTAATTCGATTGAATAATCTGATCCTTAAAG
CATACGCTCATAAAAATAACGAAAATATTCGGTTGTTAAAACAACATTCGTTTGTCGAGC
TCATGAAATGTATAAATACTGCAATTAGTATTTATAATTATATGGTATTATTACTATTAC
AACAACAAAGTCAAGGAATTAATTATTTATATGCTGTTACAGCTGCATCTCTTCCCTTCA
AAGTTAAATTACTCCAACAATGGATTTTAGAATCACCAGCAATTCGATGATATATTATAT
ATAATATACAATGTCAAGAAGCAAGTACAATTTCAAATTTAAATAACAAAACGTTTACTT
TTTCTATATTAAAATCAAAATGATGTTATGTAAAAAGCAGTGGTAAAAATTCAAATTGCA
ATAAATCTCAATTTTGTAAATCTAAAAAATCTATAACTGAATTATATTCAATTAGAAAAT
TAATTAATTGCACATTCCAGCAAATTTTAAGAAAAAGGAAAGAATTAAACTGATGTCTTC
TTAAAAGACATAATATTTCTAATTTCTGATTAGACTATAAAAGTGCTGCCAGGTATTTAC
AATTTTATAAAAAGTATAATGTGTTACCGAACATTTTAATACAGGATCGTATACTACAAA
AAATTGTTTATGTAGCATTATTGCCTATAATTTTATGGCAGAAAAATATTCAACAATTTA
CAACTTTCTCTAATTCATCTAAGACATTTTTAGTAAAATCATTAATTCGGTATTTACAGT
TTTCTCGAAAAATTAAATATTATTTAATTTTTTATAAAAAACTATTAATTTTAAAATATA
AAAAATTTTTTAATTTTAAACAAAAATTGTATAATTTTTGAATTTCTAAATTAGACCAGC
AAAACAAACCATATTTATATTATATTCATAATATGAAAATAAAATTAAAGTTATTTTATA
AAACTATTTTTTATAAAAAATTTGTTAATATAGATATTTTTAAGAACTTAAATATGAATT
CTTATCTTGTCATGGCAAAACATATGCCCATTTGTAACAAATACCGCTCCCTTATAATTA
TCTGATGTTATCCTTTTTTATATAAATATCTTCTTGAAAGAAGAATACATAATACATTAC
ATATTAAAAAATTATGAAATACAATTTTGGGTGCATTAATTGCAAATGTTATGTTAAATA
ATATGGAATCATTTGTATTGTTACCGTTAACATTTAAATTAACCGAAAAATTAAATGACC
GTTCTAATTGTTTTTTAAATAAAAATTATCAACAGAGTACACTTATTTTACAATATTTTA
AGTTAAATACACAAATTTATAGATTTTTAGGTAACATTTTAATAGTAGATTTTACTGCTA
ATTTTTCATATTTTTTAATAATTTATTATCGATTATTGATTTTTTTAAAAAAAAAATTTA
TTCAAGTAGATAAAAACGTAACTTCAATACAAATATTATATCCAAATATGTTTTTTGAAT
ATTTAGGTTTTAAGTTTACTAATATGTTTAATCGAAAAATTCAATGCACTAGATATCTAA
ATCAAGAAAATTTCTTTTATAGAAAAATTTTATTTAATTATTACAATAATATAACTATTA
CTATATGCTCTAAAACTTTTTCTAACCTTAAAGAAGATCTTAGAAATATATTTGCCCCAA
TACAATTAAAATTACCACTAAACGTTTTAATTCAAAAATATAATCAATGGTTAATTAAAG
TTATTATATATTTTGGTCTAAGTAAAACTATTGTTTTCCAATTAAAGCAATTTGATTTTT
TATCTTCTTGCTATTTTCTTAATTATTTAATTACAAAGTTTGGATCAAAACCACAACTTC
GTTATTATATATATCAGAACTTTTTCTCAAAAAAAGGAATAGTACAATGCGGTAATGTAA
AACAATTACGCATTAAAGATATAGAATACCGCATCAGGCATATTAATTAATTTTAAAAAC
GTTGTTTTTTCCTGGGAGCCGTAATACTTAGTACAATAAGTTCATACGGTTTTGAGCACA
AATAACTAATTAATATTATTTGATGCACTTCAAGCTTTGCCCCAATTATTGAACTTGGCA
CTAAATGGCCCCCTCTTGGTATTTTTTCTTTAAGCGCTAAATATGTGCCTGCTTTAAACA
CTGGAATTTTATTATTATCTGGATGCAGCGTAACGTGGTGCCATCATACTATTTTAAAAA
GGTTTAGAGAAGAAGCTATAATTAGCTTACTGTTGACAGTAATATTAGCATTTATATTTA
CTACTTTACAGATTTTCGAATATTGAAATGCTGATTTTGATATTTCAGATAGTATTTATG
GTTCAACTTTTTATTTAGCAACAGGTTTTCACGGATTTCATGGTACGGTTTTTATTGTAT
TTGTTTAATAAAAATATTTTAGTATATTTTTTAAAGTTGTAAATATTTCTTTTGACATGA
AAATTCTAATACAAACAAATTTTATTGCATTTTTGATATTAAAAATTATAACAATAATAA
ATATCTAAATTTGCATTTAAAAAAACAAATATGCATTATAAACTTTTTCATTTTTTTTTA
AATAAAAAAATGAAATATGAAAATAGTAAACAACAGTATTATAACAAAAAAATTTTATAA
TATTTACTACGCTTCCCTATAATAGGAATTCTTAAGTACTACACTATTTATAATAAAAAT
GTATTGCATAATACTAATTCCATCAATTTTGTATGCACAATAACAATTTATTATGTTGAG
CCGTATATAATAAAATTATATGTACAGTTCTAAGAGAAAATTAATAATTTATAATTAATC
TCAAATTTTAATAGGAAGTATTTTTTTGGGTATTTGTTTAATACGTTTAATAAAACATCA
TTTTACGGATAATCATCATTTTGCTTTCGAAGCAGCAGCATGATATTGGCGGGCGAATAT
TTCTTTGCATTTGAATATATAATACTTTTATATAAAAATATAGTATACTGTTTTTAATAT
ATTTTTTACACCAAAGTTTTTAAAGAAAAAATATTATAGCCAATATATTTCTTCTTTAAC
CAAAAAATTTACTCTAATCTAAAAACAGATTTTTAAATTAAAAAAAATGTAAAGCATTAT
TTTACTAATACACTAAATTAGTATTGCAAGATACTTCGCTTTAAAAGTATCTTATTTATG
AAAAAAAATTTTTTAAATTTAAAGTATTTCATAAAAAACGCATGGTGTTTAGCAATTTGC
ACGCCATGTGTGAATTAACGCTTATTGCTTCAAAGCATATCGATTAATATATTTTGTTGG
TGTGTGCTTATAAATTTATAGTTAGGTCCTTTTTCTTAATTAGATAGAAGTTGCTTTAAA
AAGATCAAAAATTCAACATTATATTGAAATTGACTTTTTAAGCCAAAATCTCTTTTAAAG
ACTTCTAATTATACGTTTTTCAAAAAAAAAATTCATTTTTAACAAATAGAATAAAATAAA
ACTTATGTAAAATACTTTCTTTTAGAAAGTTTAAAACATATTACTGTACACTTAACAAAA
ATTTTAGCAAAAACATAATTATATTTATATAATTATGTTTATTGATGCTGATATTCTTTT
CTTTTTTAGAAATTTAAAAATGATTAGAACACCTTCTAAACAAATTAAATATGTTTTTTT
AAAAAAATTAAAATTTAATTACCTACCTCCTGCAATTTTTTATACTACACGATTAAACAT
ATACAGTATAAAGACAAATATTTAATTTGTATAAGAGCCTAATAATAAGAAATTATTACG
TTTGGTTCAAAAACTATTAATATGCGCAAAAATCAAAATCTAAAAAAGCATATTTTTAAG
TTTATATGTTGTTTGACTTTTTTTATTCATTTCCATATATATATGGGGAAATAAAGCTTA
AACTTGACTAGTGTTCACTTACATGAAAAATATATAAATATTATATATTAATATTTTGAT
TAAGTTAAAAACTTATTTTTCATGGGTAAGAAAATTATCCCATAAACCATAAGTTTATGG
GATATTCAATTTTTAATAAAATTCTACATTTTTTAAAAAAGGATCATTAATTTTAAAATC
TTAAAAATTAAATAAAATATAAATTATATTATTATTTTTAATATGTAAAAAATTTTATAT
TAAATAACTTTTTCCTTTACTGGAAAATTCTTTTAGTTTTCTAGATTTTATGAATAAATT
TCTTAACAATTTTTTATCAAATTAGCGGTTTTAGTTAAAAAAAATTATACAAAAAAATAC
TTTAAATTTTAATACAAAACTTATAGCAGAAATGCAAAAACTACATATAAACGAATTATC
TCAATTATTAGAAATTCAAATAGCAACAACAGGAATTAATAAAAATTCCTTCACTGAAAA
AGGAAAAGTATTAACTGTAGGAGACGGAATTGCTCGAGTTTTTGGATTACAAAATTTAAA
AGCTGGTGAAATGGTCGAATTTAGTTCCGGTTTAAAAGGAATGGCTCTAAATTTAGAAAA
TGATAATGCAGGAATTGTTATTTTTGGAAACGACAAATTTGTTTCAGAAGGAGAATCCGT
AAAACGTACTAAAAATATTGTTAGTGTGCCTGTAGGTACAGACCTTTTAGGCCGAGCAAT
TAACGCTTTAGGTGCCCCTATCGACGGAAAAGGAGCAATTAAAAGTAATGAAACTCGGCG
GGTAGAAGTTAAAGCACCCGGAATTATTCCAAGAAAATCAGTTTCTGAGCCAATGCAAAC
TGGATTAAAAGCTGTTGACAGTTTAGTTCCTATTGGACGTGGTCAACGGGAACTAATCAT
TGGTGACAGGCAAACTGGAAAAACTGCAATTGCAATTGACACCATTTTAAATCAAAAATA
TCAAAATAATGAGCTAAACGATTCCGATAAGTTATACTGCATTTATGTCGCAATCGGACA
AAAACGTTCAACAGTTGCTCAACTAGTATCTATATTAGAAAAAGAAAACGCATTTTCATA
TACAATCATTGTAGCTGCAACGGCATCTGAAGCCGCTCCATTACAGTTTTTAGCACGTAT
TTAACAATCGTTTCTTTTTATATATTACTAAACCCCAAATTTAAGGTAGTTTAATACTTA
TATTAATAAGTATATGTATACGTTTGTTATATAACAAATCAATTATAAATATTTATATAA
AAACTTTTTGATTAAAAGGTGCTATTATCATAAAACAATGCAAAAAAATTAAATATTATC
TACTAAAAAAATTCGCTTTAATTATAAATAGTATAAAAGAAACTAGTTAAGTTTATAATT
AATTTTATAATTTTGAATCTGAAATTACTTTAAAGTAAAAACAGTTTTTGAAAAAATTTC
TTTAAAAATCTAATTTATAAATACCAAATTTTAGACGTATATCACATCTACATTAAATGT
ATTTATTAGGTTATTAATAATTTAACTAGAAATTTTTTCATTAAGCTTAATATAAAGAAA
TTTATACGTTAAGTTTTGTGGAAGAAATTTTTTCTATCCAAACATATACTGGGTGTACAA
TAGGAGAATATTTTCGCGATAATAAAAAGCATGCGTTAATCATTTATGATGATTTAAGTA
AACAGGCAGTAGCTTATAGACAAATGTCTTTACTATTAAGACGACCACCAGGTCGTGAAG
CATATCCCGGAGACGTTTGGGTATTTAGTTAATTAGGTAAATTTTTTCCAAAAAATTTTA
AATATACAGTATATTCATAAATGTATATTTAAATAAATAACTATTTATGTGTTTGTCAAA
AAGTTTTATTCAAAAATAAAATAAACTTTTTAATATATATACATATCTTTACCGCTAAGA
AAAAATAGTTATAGAGAAATTTTGACGTATTTCATAAACATTTCAAGCAAAAATATGACA
AATTCATAATTATTTTTTTGTTTAAAACTTTTTCATAAAGTTCCTAATACTAGAGTTTAT
ATTGTATAAAATAATATAGAACAGACAATTCTTTTTATGTAATTTTATAAAACAATAAAA
TTTTATAAAATTCATAATATGAATTTATTTCGATAAAATTTATAAATATTTTTTTACATC
AAAAAATATTAAACTTAATTAATAATTCACAAAATCCAATTTTTCAACGAAAAGAGAGCT
TTATAATAAGTAATTATTTTGTAAAGCTCTAAGAGCATACAACAGTAATTAACATTACTA
ATAAGTTTTTGACTCAATTTTATCTACATTCTCGTTTATTAGAACGTGCAGCTAAATTAA
ATAAAGACTATGGGGCTGGATCATTAACCGCGCTTCCTATAATAGAAACACAAGCTGGAG
ATGTTTCAGCTTATATTCCAACAAATGTTATTTCTAGGGCAGTTATTTGTAATTACATCA
ATTTGTATAAAATTATATAAATTATGATAAGAAATTTTTTTTAAAAAATTTTATATATGA
AAACTTGTAATTTTTACATCAAATTACATTATCTAATTATACATATTTAATTATCATAAT
ATAATAATATTAAAAATTCATTTATAGAAAAACATTAAACTGAAAAAAAAATTTTTTTAG
AAAAATCTATTTTTAATAGAAAATTAATTTTTATTTAAAACTTTTTAACCAAAATAAACA
ATATTAAATTTTGATATCAGCTATCATTGGATATTTTTTCCAAAAAATTAAGTACAAATT
TTTGTAAAAATAAAAGCTTTTTTTTAAAAAAGGCATGAAAACTGTATCATTTTTCTTAAA
AAAATTGTTTTTATAAACAATCAAACTGAACAGTGTGAGGGGAAGTTTTTATAGTAAATA
TTATTTTTTAATAAAATAAATTGTATAATAAACTACACATAATTATACCTAACTGGATAA
TTATGTGTAGTTTATAACTTATCAAAATATATTTTAATTTATAAACATAATTCTTTTCTC
TTAAAAGAAGCTGTATGATAACTAACTATCATGTACAGTTTACATTGGGGGATATAATAA
TTAACAATATTTATCTACCCATTTTACAGATGGTCAAATCTTTCTAGAAGCTGAACTTTT
TTATAAAGGAATTCGGCCCGCAATTAATGTGGGTTTATCAGTAAGTCGTGTTGGTTCTGC
TGCTCAAATTCCAGCAATGAGACAAGTTGCCGGGGGTTTAAAACTAGAACTAGCCCAATA
CCGTGAAGTTGAAGCTTTTGCTCAATTCGGGTCTGATTTAGATGCATCTACACAACACGT
ATTAAATCGAGGTTCTCGTCTAATCGAATTGTTAAAACAAAATCAATTCATACCAATGCC
AATTGAATACCAAGTTGTTATAATTTTCGCTGGGATGAATGGGTTTTTAGATAAAATTGC
TACAAACAAAGTATCAAATTTTGAACAAAAACTTTTAAACCTTTTAAAAACAAAACATAC
AAAAATTTTAAATGAAATTAAAGAACAAAAAAAAATTTCTCCCGAGCTTAAAAAAAAATT
ACAATCTCTGCTTACCTCTGAAATTAATCTTTAATATTTTTAACCAATAACCATCATTAG
TTAATACCAACTCATCTTAGATTTCTCCAAATGATACAAATTTTTTTAGAAAAAATCAAA
AAACATATAAAATTAATTTTATAGTTAATGTAACTAATATTATAAATGCCAATTTATACA
TACTATACTAATTATAACTATATAACTAAAATATAAAGTTAATTTATCTTATTACTACAA
ATAATTTATAAATAATAACTGGTTCATTATTATATTTGTTATTTTAAAAATCTATTCTTA
AATTTACTAAAATAAATGTTAAATAACACTTAAGATTTATGATATACAAAAACTGCATAA
AATAAAAATATATTTTTATTTTCTATATTTTAGATAAACTTAAAATTCACCCTTAGACGT
AGCAGGATTCGAACCCACGATATAAAAATTTTACATATTAGTGTTCAAGACTAACGCTTT
AAACCACTCAGCCATACGCCCTCCTTTGTTTATATTTTAAAATTAATTTACTTACTATCG
GAATTGAACCGATACCTCTTAAAGAATTGATTTTAAGTCAATCGTGTCTACCAATTCCAC
CAAGTAAGCTATATTTTAAATTGGAAAGAATGGGATTCGAACCCACGATATAAAACTTTA
TATAATGATTTAGCAAACCATCACCTTCAACCCCTCAGTCACCTTTCCATAATTGTATAT
ATAAATTATATATTAGTTATTTAGTACTCCAGACTGAATAATTTACACTATGTACATCTA
GTAGCCTATCAAAGTCATTATCTATAACCAACTAACTGTTTCAACAACTAATTAAAACTC
TTCTTAAAATCATCTTCCTGCTTGATATGCCTTCAGCAGTTATATATAATTGGCGTAGCG
TCTCAACGATACTTTATATCAAAATAATTGATTTACCAGCGGCCAATTCATATCGATCCT
CTCGTACTAGATACAAATTTTTTCAGTTTTAAAACGTATATGACAGATAGGGACCAAACT
GTCTCACGACGTTCTAAACCCAACTCATGTTCCACTTTAATCGGCGAACAACCGAACCCT
TGGAACCTTCTTCAGCTCCAGGATGTGAAAAGGTTATAGTCAATATCATATAAACATCAT
ACTGCTACTGCCAAACTATACGTAGTAATTTCTTACTATATAGCTTTAAATCAATATCCA
AAACTTTATGCTTCGTAAAACAAAAAAATTTTCAATTTTCTTTCGATATTACTAGTAACT
TCTATTTCCATAAATAGAAACATATATTATCGAATCCATTTTCGCGAATTACATTTTAAC
ATATAATTCAACGTCTATTCACCTCTTTTGCTATTATAATACTTAGTTTTGTTTACTCTA
TTCCGATCCAATTATAATTTATAAACCTATTAACGCCAATATAATAGCAGTTTATGTATA
TAAAAAAATTCATACTACCCTTTCGGATTATATACACCTCATAACGAAATATTCTTCATA
AATAAGACCTAACTCAACTCTAAGTAAATTATAATGTATTGCTTGGAAAAAATTATTTGA
TAGAATCTAAAAGTTTACCAAAAATTAATTTAATAAATAAATACATTAAACATAACAAAA
ATTACATCAATATAAAAAATAATATTATTATTTCCTATATATGATAATTAGCGAATTACA
CTCGACATCGAGGTGCCAAACGACCCCGCCGATAAGAACTCTCGAGGGTCATAAGCCTGT
TATCCCTAGCGTACCTTTTATCCGTTGAGCGATAACCTTACCACGCAGAATTACCGGATC
ATTATGACCGACTTACGTCCCTGCTTGACTTGTTAGTCTCGCAGTCAAGCAAATTTTGCC
ATTACACTTAAAATTTAATAAACATTAAATCAAATTTACCTTTGTACACCTCCGTTACTC
TTTAGGAAGCGGCCGCCCCAGCCAAACTAGCAAATATACACTATCCTTATTGAAAATAAG
TAAGTTCAAAGAACTAAAACGAGTGGTATTTCACTTACGTTTTCCTTTTTAAAAAAGATC
AAAAACATCCCACCTATTCTACACAATTTAGTCTTTGTAACAATATAAAAATCTAGTAAA
GGTGCATAGGGTCTTTCCGTCTAATCATATAATAATCCGTATCTTCACGGATATTCTAAT
TTCACTGAAATAGTATTGGAGACAGTAGGGAAGTCGTTACACCATTCATGCAGGTCTAAA
ATTACTAGACAAGGAATTTCGCTACCTTAATTATAGTCAAATCATTAATAATAATTTGCT
AATTAAAATTGTACCTGGTAATTATTACCATACAACTTCTATTAACCATTCTAAAAACAT
TCAAATTTTTATTAAGTTAATACTATGAACATGTTTAAAAAATTAAAAGCATTTTTATAG
TATCTTTCCGTTTATACTTACTATTTTAATCTTTATTACCTTTCAATTGATAATATACTT
ATATTAAAAAATAAATAAATATAAATGTTATTTCCGTTTTTACAGTGTTTAGACAAAAAA
TAGATTCGACTTTTATTCCGAATTGTCTTTATAAAACATATTTAAATTAGTCCAATTTAA
AAACATCACAATTTTTAATAAAAAACTTTCAAACCCTATATTTTCTATATTTATAAATTT
TTTAAAGTATAACTCTCTGTTATTCGAAACTTAACTGGAGTCGTTCTTTATTTTCAAACA
ATGATCTATTTTTTTCTAATTTATAAATTACTTAAGTATAAAACCATCTTTGATCAAAAT
TAATAATTTTCTTGCATTTTATATACCAAAATAATTTTTCTAAATCCACACTATAAATTC
TTATTCAATATAATTTTAATTAAACTATATTTTAATTACGGAAACACACGGACCGTCAGA
GTTACAGCCGCCGTTTACTGGAGATTAAATTAGAAGCATAAACAACTAATTTTTAACTTT
ACAGCACTGGGCAGGTGTCAGACCCTATACATCATTTTACAATTTAGCAGAGTCCTGTGA
TTTAGATAGGTAAATTTTTTCAAATTTTCCCCCTATAAAAACTGTACATATAATTTTCAT
TATATACAGCTCAAATGTTAATAACTCCCTATTGTATATCTAAAAAGATTATAATACTAG
GGGAGTATTTAATCAACACTAATTATATAAATTACATTAAAAATTTAATCGTATTTTTAT
ATTTTCTTTAATTTTTTAACTATATATATAACAAAATTCTAAAACAACTTTGTTCAACTA
CTTACAATATATTAAAAAACTACTTTATTTATTATGAATAATGCATCTCATTTTGTAGTT
AAAATTATTCTCTACGCCTTACAAAAATTGTAAAAATAATTATACAATTCTTACGTAATT
ACTAAAAAGAATAATTACGCTATTTTCTCATCTTAATTTATATAACCTAATATTTCTATT
TTTTTCATAAAATACGCTGCCTTCTAGACGCCTAAAATATACATATATTTAAATTATTCT
TATATAAAATGCCTGCATCGCAAGTTAATGGTGTAAATTCTAAATTTAACATAATTTTTT
TATTACAGTATTAAGAAAAAAATGTTAATTAACCATTAGTAAACAGAATCATAATAACAA
ATCATACTTTTTATTAAACAGTCGCTACCCCCTATTTCTGCTACCAACCAAAATATAAAC
CTATATAAATATGATTGGTGTTCTTTATACCGAAGTCACAGAACAATTTTGCCGAGTTCC
TTCAATACTATTCTTTCAATCGCTTTAGTACATAATCGTACCAGTTCACCAGTGTCGGTT
TAAATACAGTTTTAATATTTAGAATTTTTCTCGAATAGCTTATGAGAAACTTGATAAGAT
AATTAAACCAAATTCGCACAATAACTATTAATTTTCTAAAATTACTGAAGAATATAAACT
TCTTTCTTCATCAACTTAAGTCTTCACCCTTTTTTTATCTTAGATACTGTGTTACTCAAA
GTAGTTAACCCATACTTTGAAAACCTTAAACTTACAGCGATATAGATTATTACTATATTT
TTCGTTACTCATATCAGCATCCTCACTTCCGATTTCTGCAAAAAATTTCACAATTTTCCT
TCAAAAAACTACGGAACGTTCTGCTACCATAAGAAATTATTTCTTATTTACTGCTTCGGT
AAATTTTTTAGCCTCTATACATTTTAGAAAAATTTAAACTAGAATAACTAATGATCTAAT
ACGATTTCTTTAAAGAATGGCTGCTTCCAAGCCTACCTCTTAATTGTTTAAGTACTAAAT
TTTCCTTTTTCACTCAAAAAATTATTTTAAGACCTTATCATGTAATCTGGGCTGTTTCCC
TCTTGACCTTCGACCTTATCGCCAAAAGTCTGTTTATTATAACTTAAAATTTACTATTCG
AAGTTTAATTATTCTCAGTAAAGCTGCTACACTCCCATCAAATAACTAGAGCTCTACCCG
TAAAATAAACTATATAACACTCTACCTGTTATAATCGATTTCTATTAAGAAAACTTTACT
TCAAAACTACACATAATAATTTATTATTACCTAGCTTCTCACTTTAAATATAAAATTAAC
AAACGTATAGTATGATTATATTTTTAATTACGCAATTTGTAAAAACCTCCCTTATTTCAA
AATATTTTTACATAACAAAAACCATACATAGTATATACATTATTTAATGCTATATTTAAA
ACGCAAATTAATTATAAATCTTTAAAGAAAAAATATGAATTTGATCCGTTGTGTAATTTT
TCTATAAATTTCTTTCAAATTTATTTTAAAAACACTCTTAGTTTATATATCTCTTATGTT
TATTATTAAATGAATCTATGTTTTTTACCGAAAAAACTAATTTAAATTTTCCATATCTAT
CTTATACAAACAAATATATTTTTTTTATACTATAAACTTCTTAACTTTGTAAAATCGCGA
ATTACGGTAACAATTAACAAACATAGTTTATTTTATATTATTCACAAATAATTTTTAACA
ATTTGTAAAATAAATATTCTGTTTAAAAACTTTAAAGTCAATTAAAAAATTCATTATTTT
TATACTAGAATTTACTCTCATATATTTTTTCTAGTTTAAAACCAAAAATATGACGAAATT
CATATTATATAAAATTTAATAAATTAAATTTATCTATATTTTTTACATTAATATTATTAT
TACAATTCTTTTACATTATAAGCGTATTCGCACTAAGCACACAAATAGATTTCGCAGAAA
ACCAGCTATTGCCAAGTTTGATTAGCCTTTCACTCCAAACCACAATTCATCCCAATATTT
TGCCACATATACGGGTTCAGTCCTCAATTACCTATCACAGTAATATCAACTTGATCATGG
TTAGATCACTTGGCTTCGGGTTTAATAAGAAAGATCCAATTTTCGCTTTTTTAAAACTCG
CTTTCGCTACGCCTCCCTTTTATCACCAAAGTTAAGCAAACTATCCTTATTAACTTGCTG
ACCCAATTATGATAGAAAATTAAAATTTTCCCCACCTAAAACTACACATGCTATTTCATA
ACATGAAGCTCCGCCAATTTCAAATTAATTAATATAAATAATTAAACTTTAATTTGGTAT
TTATTTAAAAAATTATCTAAATACTCTTCATTAATTCATAATTAGGTATATAATTATGAA
TAAACCCAAATATTTATTAAGAGGTTTTTAGTAAATTAGAATCAAAGTTTACTCCCAATT
TTTTAACAATTTAATTTAACCGTATAAGAATTTTAATACTTCAGTAGTTAAAACCTTTTA
TCTATGGAAGCCTATTCTTAATTAATAACTTATTCTTTTATTTACTATTTATTAATACAA
TGCAATATGAACGTTTTTTTTCTATTTCCTATCTAATGCAGCGACTACTTCTTTCTCCCA
ATAACTTTATTTGTAACACTTATACAAAAGGTACATTTATAATAATTATAAAATAAAATC
ATTATTAAATTATTTCTTTATATTTAATTTCAACTTCTTTTCACTCCCTAATGGGTTTTC
TTTCACCTTTCCCTCACGGTACTTATACACTATCGGTTATAACAAATATTTAGGTTTGGA
AGGTGGGCCTCCCATTTTCAAACAATTCTACACGAAAATCGTTTTAAATATTTTAAATAT
ATAAATCTCTATACACCAAATAACAAGACTACAACTTTCTACGGTATACCTTTCAAGATA
TTTCCTAGTGTATAAAAACTAATTTAATTAACCTATATCCGAAATCGCTCACCACTACTT
TCGGAATCTCGATTGATTTCTTTTCTCTAGGTACTAAGATGTTTCAATTCCCTAAATTCT
TTTTCATAATTCTTATAAGAATAAATTTCTTCGCAAGGAAATTCGCGTTTAACAATCTTC
TACTTAACACCACGACTTTTCGCATTTCAAAACGTCCTTACCATTTGTTATACCAAGGTA
TTCATTAAATATACTTTACATGCAAATATTAAGTTATATATTATTGCGAATAGAGAGACT
CGAACTCTCAAAATCTGTTTGGAAGACAAATAATTTACCATTAATTTATATTCGCTATAC
GATTTTCAAATGAATAACTTTGGGATAATAGGAATCGAACCTATACTCATGATGTCAAAA
ACCAATGCCTTACCATTTGGCTATATCCCAATAATATATTCATAACAATACATTATTCCT
TGTGGGAATTAAACCCACGTTCTCACCCTGAAAAGGCAATGTCCTAATCACTAGACGAAA
GGAACTTCTTTTAACTTCATTAATATCTTTTGAGGGAGATAGGATTCGAACCTATGATAA
TGATAACATTAGTAAAGTTACAGTTTACCGCCTTAAACCACTCAGCCACTCCTTCCTTCC
ATCATAGGACTCGAACCTATACTCCATTCATTAACAGTGAATTGCTTTACCTATTAAGCT
AGATGGAATTTTCAATTTCTATACCTTTGAAGAGACTCGAACTCTTACATCCGAAAAAAC
TAAATTCTAAGTTTAGCGCGTCTACCAATTCCGCCACAAAGGCCATACGATAAATCTTTA
TTAAAAAATGTTAGGCCTAAGTGGACTTGAACCACCAACTCCACAAATATCACTTGCGTA
CTCTACCAATTGAGTTATAAGCCTTATACGTCTAGAAAGATTTGAACTCTCATAACACGA
ATCCGAAGTTCGGTACTTTTCCAATTAAGCTATAGACGCACTCACTCTAAATACTTTGGA
GACAACCGGATTCGAACCGATATCTGCATACTTGCAAAGTATGAACTTTTCCATTAAGCT
ACATCCCCCCATATATGGGTCTAGTAGGATTCGAACCTACAATAAAACCATTATGAGTAG
TCTGCTTTAACCATTAAGCTATAAACCCTTATTACTCTCTTCTTCAATTCTAGTCTAAAT
TTGTAGTAATTGGACTTGAACCAATATTCCTAGAGCATGAATCTAGTGAGTTACCAATTA
CTCAATACTACAATAACCCAAAAAATTGTATCGCATGGGACTCGGACCCACAACCTCTGA
ACTACAAAATCAATGCTCTACCAATTAAGCTAACGATACGATATTTCTATTTTATATGAA
TTTATTACTATATAATTTAGATATTCCCAATTTTTGAAAATTTTGATTTAAATTTTATCA
CTGATTTACCTTCGAAAAATATTGATCTTACACGTAACCAATGCTTTGAGTTAAAAATAT
CCACACCTAATAAAAAATTATATTTACAAAAATCTTTAGAAATTAAAATAGAACCATTAG
TGTATACATACATAAACTTCAAACTGTTAAATTTATTTTGCCGTTTCATATCACAAAAAA
TATTTGAGTTAAAACCCTATACAATTGAATGTACCGAGACTTGAACTCGGAACCATTAAG
TTAAAAGCCTACTGCTCTACCACTTGAGCTACACATTCCTTTTTTATAGCAATTTTTGTT
TAGAACTGGATTTGAACCAGCGACACAAACAGTTTCAGTGTTTTACTCTACCGCTGAGCT
ATCTAAACCTACATTAAATACCATAATCACGTTTCACAACATTTATGCTATATATGAAAT
ATATATGTTTTACTCCGGAATTCGAAATGGGATCCAGTATCAATATATATTATTAGAATA
TCCGATAAAATACATACAAAATAATAAATGAGTGTTATTTATATCTTACTTCCAGCTGCA
GGTTCCCCTACAACTACCTTGTTACGACTTCACCCCAATCACCGATTCTAATCTAACAGA
CGAACTCCTAAATTTATTTTACAATCTCCTTTAAGTTATACAATCTGTTTACAATAAAAC
CGATTCCCAGGGTGTGACGGGCGGTGTGTACAAGATCTAAGAACATATTCACCGCAGCAT
ACTAATCTGCGATTACTTGCGATTTCAACTTCATATTCTCGAGTTACAGAGAATAATCTG
AACTAAAATTACCTTTAGAGTTTTGCTCCAACTTACATTATTGCTTCTCATTGTAATAAT
TATTGTAACACGTGTGTAGCCCAGTCTATAAGGGCCATGACGACTTGGCGTCACCCCCAC
TTTCAGCTTATTTGTTATTAGCGATTCTCCTAAGTTCTTAATACTTTTGCAGAAGTATTT
TAGCAATAAGAGATAGGGATTGCGTTCGTTATAGGGACTAAACCAAACACTTCACAACAC
GAACTGACGACAGCCATGCAACACCTGTATAAAATATTCAAAAACTGGTAAGATTTTACG
CGTAGTGGTAAGGTCGATACTATATTCTAAAAAACTTAGACCGCCTATTCGAAACCATAC
ATGAATTTTCCAATTCATACAGCTACTTAACAAAAACATAAATTCTAAAATCAGAAAATA
AAAAATTTTTGTAAATATAATTTAATTTTACCTAATTTTTCCAAAACAACAGGTTTTATT
AATATTCTATATTATCCTAAATTCTTCATACCCCTTGTAGAATACCATAGAAATTAAAGA
ATAGACTATGAAGAAAAAATTTCGTTTTGGTATACATTCCAATTAAAATTATTGTTGGAG
CTATTATAAACGCCAAAAGTTATTATACATGTTGCGTAATCCAACTTTACACAATAATCA
ATACAAATCTTTAAACTTTTCGATTTAAAAAATCTCTAAATAAAGTTTTTATGACGAATT
TCACTATTACAATAATAGTACGTATTTTCTCTCCTAATAATCTATGTTCACACTTTACTG
TATTTTGAATATACCGCATACATTAAATATTAAAGTCCCTGCTTACCACACAAATACTAC
CTACTTATTCTCTTGTGGTGGGATAACTAAACCGAAATTTAGCTTCTGGTGAACTATCTA
TACATAAAAGATACAGAATTTACATCTATATATATATACCAAAAAATCAGCTTAACTATA
AAAACTGAATAAGACAATGAGCCTCCTACTCACTCTTACCGAAACGCACATCGGATTAAA
CCACATGTTCCACCGCTTGTTTAGATCCCCGTCAATTCCTTTAAGTTTCAATCTTGCGAT
TGTACTCCCCAGGCGGAATATTTGACGCGTTAGCTTTAACTTTGAAAATCATTATTTCAA
AATTTAATATTCATCGTTTACTGCATGGACTACTAGGGTCTCTAATCCTATTTGCTACCC
ATGCCTTCGCACCTCAACGTCAGTTTCGTCATAGGTAACTGCTTTCGCCTTGGTATTCTC
TTTAATTTCACCAAATTTCACCTTTACATTAAAGATTCTGCTACCCTATACCCAACTCAA
GTTCTGCTGTGTATACTACTTTCCAAAATTATACTTTGTAACTCATAGTACACATAATGA
ACCGTCTACATGCCCTTTACGCCCAGTTAATCTGAATAACACCTGCTCCTTTCGTATTAC
CGCGGCGGCTGGCACGAAATTTGCCGGAGCTTCTTATGTAAATATAGTCAATTTCGTTTT
TACCGATAGTGCTTTACAAATAGTCTCCTACTCTTCACATCACACATAAAGTATTACTGG
ATCAAGCTTGCGCTCATTGTCAGAGAGTAAAGTTATATTTGTAAATTTAACCTTCCCCTA
CGGAACTGTACATAAAAGTAACCTTTTATACAGCTACTCAGTAATTAAATTTACGTATTC
AAAAATATTGCATTTTATATTAAAGTTCTTCTTACCAAAATTATTTATATTTTATCTAAA
CTTTAAATAAAAATAAGTTAAAGTACTTTTTTTTAATTTTTGAATACTTAAATAAACTAC
AATGTTCACTTATATATTTTTATAATGAAAACTAATTTCATCAACTATATATTGAATATC
CTTTTTATTAAAATTCATACTAAACTTTTAATATATATGAATTAAACAAAATATTCATCT
TTTTGTGTTTACTTATTAATTGGAACTCATTTATCTACCAGAAGTATCTTAACGCTTAAA
AAAATGTAGAACTTGCGACAATCCTACATTACATACTTCATACAAATATATCTATCATTA
ATTTTTATATTACATTCTCTTTTACTAATCATATTTAAGTTTGCATATGAAATTATGGTA
TTTCCCATTCAATGATTTGCTATCAACAACTCTATTCCACATAAAATATATTTTATTACT
ATTAATTATAATTTTTTAACCTTTATTATACACAATACCAATTTATATTAAAATTTCTCT
ATATAAATCTCATATTTAATTGTACTGATGTTTGTACAAATCAATACATCCTAAAAAAGG
TAACACATATACAATTTTTTTTTACTTCAAAGTAATTTTACTACGAAATAAAATTATTAG
ATGAACCGCACGTCCGATATTCCACACTGCTGCCCTCCGTAAAAGTTTGAACCTTGTCTC
AGTTTCAATGTGGCTATTCATCCTCCCAGACTAGCTAAGGATCATTGGCTTGGTAAACCA
TTACTCTACCAACTACCTAATCCTATGTAAGCTTATCTCCTAACGATTCAATCTTTTTAA
AAAAATTATTTGGTATTAGCCAGCATTACCCGGTTATCCCAAATTAGAAGGCAAATTCTT
ACACATTACGCACCCGTTCGCTACTTGTAAAATAATTACTCGTCCAACTTGCATGTGTTA
TGTATACTTCTAGCATTCATTCTGAGCCAGGATCAAACCCTTCTTATAAAGAAACTCCAA
ATCCAAATATAATAAATTTTCATTTAACTATTTCAAACACCCAAATACAACTTTTATTAT
CTATATTAAGTAAACTAAAATTTTTATAAACCTAATTCTGTAAAAAAACCAAACCTTAAA
TTAATGATTAATAAATATTCTATTGTTTCAGCAGACTTAACAACAAATAGATAAGCTTAC
GCATATTCTTATTACATAAATTTAAAACATAAAATAAATTTTAATTATTTCTAATAAGTC
TTCTTAAATTTACATTTACTGACTACAGTATAAATAACAATACATTAGGATTTTCCTTCG
TAAAAAACTTAAATTTTTTGATAGTATCGGATTTGAACCAACAACCCCCTCCGTGTAAAA
GAGATGCTCTACCACTTGAGCTAACTACCAAAAAAATCTTAATAAATAGGCGGATAATGA
GATTTGAACTCATAACAATCAGCTCCACAAACTAATACTCTACCATTGAGCTATATCCGC
CAACCAATCACATTAACAAGATTGGAAGCGGAATCGAACCGCTATAAAATGAATTTGCAA
TTCAACACATTACCGTTATGTTATCCAATCAACGAATTAGATAGGACTTGAACCTACATC
TACCAAAATGACAATTTGGAGCTTTCCCGATTAAGCTACTAATCCTAAATATTTCAAGTA
CCCAATCCTCTATCTTCTATACAAAAAACAGATCCTTCAGTTTCTGTATAGAATTATAAA
AAATTAATCTTTAATATATTTTTGCCGTAAACACTAAAAAGCAAAAAGCAATAAAAAAGC
AATCATTAAAACAAACAAAGCTATTGCTTCTGTTAAAGCAAACCCTAACATCGCATACGT
AAATAACTGATTTACTAAAGATGGATTACGAGCTACTCCTGTAATTAATGCCGCAAATAC
TGTCCCAATACCCAAACCTACACCAGCTAATCCAATCGTTGCTAACCCAGCACCAATAAC
TTTTGCACTTTCTAAAATCATCATAACACTTATAAACAACTTTAAAGACTATTTTATATA
AAAATACATCTTTTTTATAAAAAATACCACACTTTAATTTACATGTAAATTACATGTAGA
AACACAAAAAAAACGTCAAGTCTAAAATATAAAGTATTATTATGACAAAATTATTTTTAT
CATAAACTGATATAAAAAACTACGTAAAACGAAATTTTTCTAATATTAAACATATAACTT
TTATTTTAATAAATGTAATAATAATTAAAAATATAATTTTTTTACTGCTAGTAAAAAATA
AACTATTCAAAAAGTAACATATAACCTGCACTCTGTAAGTAATCTAAAAATAAATTAGAA
TTTAAACCTAACAATAACACTAAACCTACTAATGGAAAAATACAAAAACATTCACGTTTT
GATATATCTAGATATACTAATACATTATCCTGTATTTTCAAATTACCAAAGCACACTCTA
TTATATAACCAAATTGAATATAAAGTACCAAGCAAAATACCACTCGATCCAAAAATAGCT
GAAATACTATTTTGGCTAAATGTACCTATCAAAATAAGTAATTCACCTACAAAACTACTT
GTACCCGGCATACCTAAATTACTTAACGAAAAAAATAAAAATAAAACAGAAAAAACAGGC
ATTACTAACACAATACCGCTATAATACTTTAGCAGACGAGTATGATAACGATCATATAAT
ACACCAATGCAAATAAATAACCCACTTGTCACAAAACCGTGACTTATAGATAAAACTAAA
CCACCAATAATACCATGTAAAGTACCAGAAAATAAACCTAACAAACCAAAATTCATATGA
GAAACTGAAGAATACGCTATTATACGTTTTAAATCCACTTGACGAATTGTTGTTAACGAA
CTATAAAGGATGGAAATAATACAAATTGTATATACAAAAGGTGTAAAATAACTACTGGCT
TGAGGGAATAAAGAAATTGAAAAACGTAGCATACCATAAATACCTAATTTTAATAAAACC
CCCGCTAAAATAATAGATCCCACCGTAGGCGCTTCCACATGAGCTTCTGGCAACCAAATA
TGAAAAGGAACTATTGGAAATTTAACTGCAAATGAAATAAACAACATAATTCATAGTAAC
AATTGCCGTTCAAAGCTGAATTTATGAGTTAACAAAATAAAAAAATTCGTAGTGCCTGTT
TCAAAAAAAATTATTAATATACCAATAAGAGCAACCAATGATCCAAGTAATGTATACATA
AAAAAGTAATAAGAAGCTTTAATTTTACACTCACGCGAACCTCAAATTCCTATAATTAAA
AAACAAACTAGAATTAAAATTTTACACTAAACTACTTAAAAATAATAAAGTTTATTACAA
GAAATTCTGTTTCTAAACCATACAAAATAGTTTCCTATTATATAGCTCTAATAAAAACTT
TAATTTTTTTCCTTTAATATTAATTCCCACACAATTCCCAATCAATTTAAATTTTTATAA
ATTCATTATTAAACAATGACTTTTCCAACAACTAAAAATTATTGAAATTAATAGTAATTT
ATAAGTCACCCTTCTAATATTTCTATATTGAAAATTCTTTAAATTTACTCTCATTAAAAT
CCTATATCAACTTCTAATCAGAAATTTTGCTTAAGTATTTTATAAAAATATTACTTACAA
TTATTACAAATTATTGCTTTAGTAATTAATAAAAATCTTAAATGCATTCTTCAAAATCAC
TTAAATTTTATCTAATCAAATTAGCTAAAAAACAATATCAATAAGAAATTTATTTTTTTC
TAAATATATTCAGAAAAGAAAGTTATAATACCACCATAGGAATCAGCACACTCTCGAAGA
AAATATAAAATAATATTAAATCTAATGTAGAAAAAATAAATAATAAAAAACTTTCTAAAA
ATAAAAGTAAAAGAAAAAATTCCTTTACATTTACTAAAATTATTTTTCAACTTGACAATA
CACATATAGGAAATAAAAAAGTTGTTAAAATAATAAAAAATATTGATATACCATCTAAAC
CAAATATAATATCAATATTCATGAACACTAACCATTCTCTATAAAACATGAATTGAAAAA
ATAAACTTTGCTTAACATAAAATATTCAAAACAATAGCGATAAATAAAACACAGCAATTG
TAATAAACAAAGCTAACTTTTTAATATATATATACCTCACTGAAGAAATTAAACTAATAC
ATACAATTCCACAAATCAAAACTAAAATCGGTAAAATAATCATATAACTAATAACAATCC
AAAAAATAACTGAAATTTGTATAAACTAATATATTAATACTACAACATAAATTTTTTCAA
AACCTACCTATCTACTTCACCACAAAAGATAGAATCTTCTAAATCCTCCTAAAAAACTGC
ACATACCAATCAGATTAGTATACAGCTTAAATACATACATATAGATGCAGTAAATTCTAA
AAATAAACAAAAAAATATTAAATGGTTACTTTAACTAGCTTTTGATCAATATTTATTTTA
ATATAATATCTTAGCCAATTCATCATAACCATTACCTAATTTAATAGTAAATTTAAAAAA
CTAATTTTTTTAGTGCTAATCTACTGTACGATTCATAAACTTAAAAAATGTAGCCTATTA
CAATATAGAAATAAACTCCATTTCATTTTTTATTGCTATTTTAATTATATATTTTCTACA
TATTACACAAAAACTCTAAAAATATTTCTATATCATAAGAATTTATGGGTAGAAAATTTT
TTTAAAAAATTTACATTTTTACGTTAAACAGTCTATACCATACCTACCCACATTACGATT
CAGCATTTTACACTAGTACCTTCTTACTTTATTACATACAAAATAAATTAATATAAAATT
TGTTTCTTAAAATCCTATAATAAATTTTGAAAACATCTACGATTAAATATAAATTTTTTC
AGAAATTTTACTTAAATATACTTCCAATGCACTATATTAAACAATTATATTTTCATTAAA
ATTTTAAATATTTTTTTAATAAAAATAAAATAAATTAACGCTAAACTTAAATCATAAAAA
AACTATATCTTGTGTACCAATAATAGTAACAACGTCCGCAATCATATGTCCTTTAGCCAT
AAAATTTAACCCTTGAAGATGCGCAAATCCTGGCGCTTTTATCTTGCATCTATAAGGTTT
ATTTGAACCATCAGCTACTAAATAAACTCCACGTAAAATAGAATTTCTATACTAAAAAGT
AGAAAACCCTTTATAAAACTGTACATGTAATTCACAATACATACAGCTTAATTCCATTTC
TTATTATACATAATTTAACAACTAAATTAAAATTAAAAAAATATAATTATAATTGTTTAA
CTACAATTAGAAATGAAACAATAATGTTTATCTAACTTTTTTAACCATTCTTCTCATCTA
AAATAATTAATAAAAATTTTAATTAAATTTAAAATCTAACTTACATTTTAAGTTATTTCT
TATAACTGGAAAATTTTTAACAAAATCCTTTAATTTCCAATATTCTATTATTATACTAAT
AAGATCACATAATTTTTTACATATATACGTTTTGCTTTTAAATAAAATTTACATTTTATT
TATATAGCTAACTATTTAATATGTACTTTTTGCCCAATAAATATACAACAACTTTTTAAA
CTACGTAAACTCCACGAATTTAATTAAAAAAATAGATATATAATTTTTTCTCGAACAAAA
ATTAGATCACTTTGACCTATACATTATTTACAAAATTTTGTAAAAACTTTTTTCTTATTA
ACAACAATATATATTGCCTAAATAAAAATACACTATAAACTATAACCTCAAATTTAATAT
TGTTCAATAACTTGATTTTTACTTATTCTTAATTGGAAAATAAGCTACTAAAAATAAAAA
CCTATAATAATATATTATTAACTAAATCATAGTAATGCAAAAATATATGTAAAATTATAT
ATTAACTTAAAAATTCACCCTTAGGCGCTTCAACCCCAACATATGTTTCACCCTGCGGAA
CATCAAACCCTCTACTATATAATTTAAAATGATGTATCAAAGCTTCCATTGATTGTTTTA
TTTCACTTCTTGTTGGAGACATCAATTTTTTATCATCTGATTTAACTGAACCAGTCGGAA
TTTCATTAATACATTGATTTAATATGTTTAAACTTTGACGCATTTCACCAATACGAACTA
GATAACGGTATTTTAAAATCTTTAAATTGATTTCAAATTCAAACTTAACGTATATTTCCC
AATATATTAAGCTTTACGAAAATAATATAATATAATAACTGTGCTCAGCAAAATTTTTAA
AAGCGTTCAAATTAAGCTAAACTATCAATAAATTTACAAGGCATTTACAATTTGTAAACT
ACGTAACAAACTATTAGCAAAATATTCTAACTAATGGCAAATTATCCTTAATAATTAAAA
ATAAATACAACTAACCATTTTATTCTTAGTATTTACTAGAAATACAAATTACGTAAAAAA
AATAAATAAAAACCCAATTTATACTACCAAAATTAATCTTATTTAATATTAATATTAAAA
TATTCTACAATCGACTAGGATAATTTTTTTAACTAAATTAATCTTAAGACAAAATCCTAT
TTACAATCAAAAGGTCTTTAATATAAATCTCCCTAAATACTTTGAATAATCAATTAATTC
TCTTTTCTTTTACAAAAATAACGTAATAATAAAAATTTTGTAAACTATGTATGCCATAAC
GATTACACTAAACTACTTATCTAATTAAATTTATTTAACACTTTAATAAATTTCTTATTA
ATAAACTAATGCAGTAATACAATACATTTATTAAATATGATCAATTTAATAATTTTTTAT
TATATATATTTTAAATCAAAAAATATCAATTTCAATCTTACGAATTGATTGTTTATAACA
CTAATATTTTAATATTATAGTTGCTAAACATTTTACAGACACTTTAAACATTAATTAACC
TATTTACTCTAATATAATACGTTTCTTACACCACACATCATAACAATCACCATTTTTACC
AACTGGAATATCAAAAAATAATTCATTATAAATTTCATAAGGTTGCGTTTTTCTTAAATC
CCAAACTACACCAGATCCTCGTAATAAAACCCCAGTAAATCCTCAATCTAAAGCCAATTC
TTTAGATACAATACCAATATCAACTAATCGCTGCTTTCAAATACGATTATACGTTAACAA
TTCTTCAATTTCATCAATTCGTGAACCAAACTGTACAATAAATGTATATAAATCTTCTAA
AAATCCTAATGGTAAATCCCTATTTACACCACCAGGCCGTATATAATTAGCATGCATCCG
TGCTCCCGAAACACGCTCATAAAATTCTAATAACTTTTCCCGCTCTTATTAGGATAAATC
GTTGTTGCAAAAACTTTTCCCTATAAAACTGAACAAACTATTCTTATAGTATTCAGCTTA
TGCGCGTTGCTGCTACAAATTAAGTATTATATCTTTTTTTACATATTACAATATGTAAAA
TCAATAGAAAAATTTTATTCCAACAAATAACTCTAATATTTATTGAATATAGTAAAATCT
TTTTATAGAACAAAATTGCCTTAAAGACACTAATCAGATAAACCAAATTTTATTATTAAA
CAATAAATTCTGCGTTGATTCAGATAAAACATCATGAAAATGCCATTTCTTAAAATTTGT
TTGATATTTCAGATTCCCGGTAAAAAAAAATCGCTCTGCTAAATATGTTTTACCTATTTT
AGAAAATTTCTGTTTTAAAAATCTCCAAACCCTAAAATGAATAAAACTGTCCAATAAGAG
ACATAAAACACTTGAAATACTAAATGAATAATACATACCTCATTGATAAACAATACGGTT
CAAGCGGTAAATTATAGAAGAAACCGAGGCGTTAACGTTAGATAACACCCCTCTTAACTC
TGATTTCAATCCCAATACCGAACGTTGGCATGGAAGAATCACTAAATCACCTCAAAATTT
TACACAACATAGTCTAATGTACTTATTTCTACTTCTTACGTCATGATTTCTAATCTCAAA
ACCTAAATAAAGAAAATTAGTATTGCGCTGACCTAGTAAAATTTTAGAACTTAAAAAATC
TATAATTAACTGTTTATCTACTAAAATTTCAAATAATACCCCAATTATCCAATCTTTCTC
TTCATAATTTTCACAACATATCAATATTTCATCTACACATTTAACAAAAAATAAACCTAC
TCCGCATTGAAATTTGCTTTTAAAATTCTGATAGCTCCCAAAAAATTTTCTATAATAAAA
ATTAAAAATTCTTTCTTTAATTACAAATTCGAAATCTGCTAACACCAAATCAAATAAAAA
CTGATTCCACATACTTGATAAACTGAATGCAGACACTCAATTGTAACACTCTCACTGTTT
AAAAAATATTTGGCTCTTCCATAAATTTGGAATAAATTTGAAATATTTAATAAGTATTAA
AGCAGGCCCTTTTAGCTGTTTACAAAAAAATGTCTTCAGAATACACTTAATTTTTAATTT
AATAATTGAGTAGTTAACAGTGTTCAGCTTAGGAACCAAAAAACGACCTAAATAATTCAT
TGTTACACAAACTCTTCGAATATGTTGGAAAATGAATAATCCAAATACAGTAAATACCTC
TAGGCAAGATACTGTAGTATTTAAAATAAGAACTTGTGCTGCCTCTTCATAAAACAAAAT
TGAAGAAATGTTCCTATTTAAATAGTTATATAAATTATTTTGCTTAAATTTATTAATTAT
TTCAAATCTTCACTCTCAAATTAAAAATTGAAAAATTTTCTTCAATGCTCTGTAAACAAA
ATGCGATATGTAATCTACAACAAGAAGTCGATTGATTATCGAGCAAAAAAATTCTCTCTG
CAATTTAACACAAAATACATCATTTACAATAAAACCCACACGAATCAAATATTGAATAAA
AATGGCTATCTTTCTAATCAAACAACCTACACCTAATCCAATAGGTCATCGTAAATATCT
AAAATAATTACCTATTATTTTATTAATTTTATTAATTTCAAATTTTACTTCATATAATTG
AAATATTAACTCCATTCAATATTACATTATAATACCTAATCTAATTAAAAAAACACGCTA
TTCGTACCTAAATACCTTATTAATAGTAATTTTTAATTCACAAATTTCTATACTTAATCA
CGTTAGCTTAGACCGCTAATTTAAAATTTTTAAGTAATTTTTTATGCCCTAATCATAAAC
TAATTTAATCTAAGTGAACACATTCATTATTAATTTTAACAGCCTGTGTAAAATTAAATA
CTATATTTTATAGTATAACAACCACAAAAAAATAATTTGAATTTCGATACATATTTGTAT
CATAAGCCATAAATATTAGAAAATTCGTACTAATCTCTGCATTCACAAAATCCTAAAATC
AATTTTTTAAATATTTTTTGCTAAATTAAAACTATTATATAAATAGAAAAAACAAATTAC
ACCAAATCCTCATAAAAAAGGAGTTACCGCCCCCACATCCATTGCGTGAGTAGTTAATGC
CATTAAATGATAGAAGTAAGTACTAAATTTCCTCTTCTCAGAACCAAACAAACGAGTTGC
CCCGTATTAGGCTCATCATGAACCGAATTTTTCAAAATATGTATCTCTAAAAATATATAA
ATATAACAATTTTAAACAATAAAACCTTTATATAGCGCCTTAAATCTAAACCAAAGTTAA
CTTAATAACTAAAGCTTAAATATATTATTTCCCCTTAATTTTATTAATATCTTCTTTTAA
TTTGTATTTTTAAATTTTTTAAAATACATACAATTTAAAATAAAAATCAAAAACTAAATG
TTAAAATTCTAATACTAATCTTAACTAAAAATCTTATTTATTAACCAAATTAATATTTTA
AAAATATTCTCACCCAGTATCCTCAAATTTTATAAAAAAAGACCATATCTAATCCGAAAA
ACACTTTTCAAATCAAATTAGAAAATAATCGTCTCTTACCACAATACATCTTATATTTTA
AATTTCTCCTCAAGCACCTAGATACAAAACAACACAACAATATAAAGTATATAATAAAAT
TATCTATATATAAATAATACCAAACAAAATTCCGCATAATTAAATATACTTTAACAAATA
TAATAATTCGTATATTATAAGGAGATTTAAAAATTTCCCACTTAATTGCCTTCTTAAATC
CCAAACGATGATAAAAACAAGGTCGCCATTCAAGTAAACCAGTAACACTTCTCTTCAAAG
GATATCTAAAACCCAAATAATTTTTGCTCAATGCTACGCTTATTCAAACTCTACGAGTAA
AAAACGCCTGTCAACCTAAAAAATTAAATTTTCTTACATGAAAAAAATCAACATAACACA
TCTTCAAAAAATCATAATTTACAATTTTTCTAAAATTTAAATAATTAATAATATTTGAAT
AAAAACGGCTCAAAACTGAATTAGAAACAGTAATAACCCCAATAATACTTCCTATAATAA
ACACACGTAAATGTTTCACAAAAATTGTTCTATAATTCAATTTAAACAATAAAAATTTAA
AAAAACTATTTAAAATAAAATTAAATATAATAGGACCAAGTATCAAATCCTGCATTATAC
CTTGTGTTAAAATCTTACTACAATTATTTTTTCTTATCTTTACCGCCAAGCTTGGGTTCA
ATCACCGCTCTAGTAAATATTTATATCCACGCGGCCAAGGTAAATAATTATACAAATATA
CATGTGATATTTTACTAAATCAATTACTAACTTCAAATTTTAATAATCTCAATTTTATAA
AATTTTTATTTAAAAAAAAAAAATCCGAGTGATTTACCAACTGTCTATAAAACCGCTCAC
GACTTAAACCATATCGATTAAATTTTGAAATTGCATTAACTAATGGGTCTAATAAAATCA
AAATTTGTCGCTGTGCAATTTTGTCAAAAACAGAGCTAAGTAAAACGCTATATACGCTAT
CATTCCCTTTTTTAAAATAAATTTTTTTCACATTATATAATGATTTAAGTCCAATTAAAA
ACCAACCATATTTTAATATGTAAAAGCAATCAAATACTTCTAAAATTTTAAAATGAAATA
AAAAATTAACACTTATGCTACCTTTTAGCGCGCCTATGACGAAAAGTCGTACACATAAAT
GAGATACATATTTATTTATTAAAAATAATGCTCCATTCGTATTTCCTATATTTCCCAACT
GAGCAATTCTTTTTTGCAACTTAAAAACTTCTCTAATTAATTTTAATCTAAAACTATACT
TTTCTGTAGGAAAAAAATCACTACTAAGCAATTGCCGTGCTTCCAAAAATAATTGACAAA
AAAAATTACAATCAGTAACTAACTCTCTATGCCTTAAACGCAATCTCAAGAAACTATTTT
TGGACATAGAAAAAATTGTTCACTAATTTCGCTATCCCCATATAATAAAGATTTGTGAAA
ATTTCTGAATTTATACCACTATTAAGTAAAACGATTTTATATATTTTTAATCTAAATTCT
AACAAAAATGGTAATAAAAACACTATTGTATATTTACTGTATTTTATTAAATTGTACCAA
ATACCTCTTTCATTTATAATAAAATCAAAACTTAAACTTTTCTTTTCAATATTAAACCTA
TACCTATTTTAAGTTTACTTACAAATATAACATGAATTAATTAAATTTTACTGTCCGCCC
AACCCACAATAAAAAATATGTCAAAAAATAAAAACATATTAACTTAAAAGTTATTCTTTC
CTTTTATTTGTTTTGGAACAAAATACTATCTAATTAGGAGTACTATACTTAAATTTCTCT
TTCAAAAGAAATACAAAGTTACGATAGTTTAGGCTTAAGTTTAAATACATTAAAAAGCCT
AATTACTTAAACAATAACTAGCCAATAAAATACTAATCTAACAGCTTCCTACTCATTTAA
AATTCTTGTAATTTCTAAAAAAATAACACGAATATACTGGGCACGGCGTGGTATCATACA
ACCTAACAATTTTTCAATAGCTAATGAAAATGCATGTTCTTGTGCCATCATAGAAACATA
GTAATGGTAGCTGTTTGAATTTCCTATATATCAAAATTAGATGTATAGCATAATTTTTTA
GCCCATTCCGAACCAAACAAATTTTTTACAAAATACTTGGCTCTTTGATAATTATTAAAT
TTACTAGTTTTCACCATATATTATTTATATTACAACAAGTAAACTTATTTACTTAATAAA
GTAAATCACATCTTTTTACATACCACACTATAAACTGCAAAAATCCTTTACATAAAACCA
ATTAAGGTTATAAATAAACTTTAACTTGTTAATATATTAACTTTCCACTTATAAACAAGA
ATACTATACCTATTTTATAATTTAACCATAATTTCATTTAATACTGGACTCATATCATTT
TCAAAAATTATTAGTAAGTTAACTTGATTAATGCATATAGATCCTATAAAATACTTATTA
CATAAAAATTATTATACTAATTTAATCTGCAATGTAAAAAATATAACATATTAGCCAACT
TAATTGTTTATAAAATTATTTAATCATACCAAGGTTCTTTATACAAGCAAAAATTAAATA
TTTAGTGCGTTGCATTTAAGATAAAATTTTTATACTATATAAAAAAAACGAAAATAAATT
TAACTATAAATCCTGACTCAATACAATTATATTATTTAGTTAAAGCCCTTATACATCCAA
TCTATCAAAGTATGGCAATGCTTGTATATACAGCTTATGCTCTATTAATTTTTCAGTACC
CCGGTGTAATAATCCAATATGCGGGTCAGCTCGCTTTACAATCTCACCATCTAATTCTAA
AACTAATCGCAACACTCCACTGAAATAGAGAGAAATCCCTTTTCAAAGAACCGTAAATAT
AATTTCCATGAATATACGGCTCAACCTAAAGAGAAAAATTTTAAAATCGAAAAAATAAAA
AAATATCTTTAAATTAATACCGATTTAATAATTGCCATTCTCTAAGCTAAATTGAATTAT
CTTGTTAATCTAAATTTTACTTCAAAAAATTAAAACATTTTCAATCATCTACTTTTTCAA
ATTTTCTGCAAGAGATCAAAAAATTTATATAATAACAAGCTAACTACGTCGTAAAAACTT
AATATCTAAATAATTTTCTTCAACAATATTAAAAACTGAAAAATTTCCGTATAGATTACT
TAAAATTTCTTCTTTATCGAATAAAATATCACAGATTTCCCTAGGTATTATATTTACTAA
TAATAATTAAAACACGCATTAATCTCTAATTTCTAAAAACATATAAAATTTTTCTTAAAC
ATACCCATCAGATTAAAAATTAATCAAAAATTAAAGTTATAGAATGCATGTATATATATT
ATAAATTGATTCTCATATAAAATTTTTTAAAAAACATTATCTTAAAAAAATTCATTACAC
AATGCTAACAAAAATAAACAATAAAATTAACCAACCTTACTACCGTAAATGCGCAGCTGG
ATGCTGTGGCCCAAAGTTCATTGTAAAACTTTTAATTAATCGTTTTTCCATTAAATTTAT
ATGTATTTACCATTACAATACTTTACCACCTCCATTTATTATAAATACCCCATTAAATAA
CTATCTACCCAAAATCTAAATAAATTAAACTTTCTTATATGACTCAACTCAATACAGATC
TATATTTTCTTTTACCAGAAATTTTTATCGGAAGCATAACTATTTTTCTTCTAATCTGAA
GCACATTTCAAATTACTATGCATAAAATAAATGCTGAATCTATACTAAAAAATCTTATTA
CTTTAGTAATAACTACAACAATACTAGGATTTATTCTAATGCTTAATAACCTAAATATAA
CAAAAACAATTTGTTATGAAAATTTAGTTATAAATAATTATACAACTAACATAAAATTGT
TAATAATTTTATTCACAATTTTTTTCTTAAGCTTAATCAAATATTCCGAAAAACAAAATT
TCCCAACTGACTTTGAATCAATCATCTTAAAGATGCTTTCCCTTAGCGCAATGCTTATAT
TAACTTCTGCTAATGATTTCGTGATTCTTTACCTAAGTTTAGAATTACAAAGCCTCTGTT
TTTATATATTAACAGCTTCTAAAAAAACTTCTAGATTTTCCTTAGAAGGAGGTCTAAAAT
ATTTTATAGTAGGCGCCCTTTCATCTAGTTTTCTGCTTTTTGGGATTTCTTTAATATATG
GTCTTACAGGTTCAACTAATTTTAGCAATTTATATCAGTTAACAATTATTATTCAAAACA
CCCCAATTCTTTTAAAATTAGGATTCATTCTTCTGCTTTGTAGTTTTTTGCTTAAATTAA
CTGCGGTACCTTTCCATATTTGAAGTCCAGACGTTTACGAAGGCGCACCATTATCTATAA
CAATTTTTTTCTCGACAATTCCAAAAATAGCTATCTTTAGCATTTTTATCAGACTCATAT
TCTCAGTATTTTTACAATTCCATAATCTATGACACCCAATATTTGTATTATCTTCCATTT
TAACCATAATTTTTGCAAGTTTCGCAACATTATATCAAAAAAAATTAAAACGCTTCTTAG
CCTATAGTTCTATAAGCCATATAGGTTATATGTTAATGGGACTTTCAACTGGAACTATGC
TCGGTTTGCATTCTTTTTTTCTTTATCTTTTAATCTATGTAACTACAATATTCTGTTTTT
TTGGGCTTCTTATACTTATTAAAAAAAACACAAATAAAAATTTAATCTACTTAACAGACT
TATTGAATCCAAACACAATTCATCCATTGTATAAATTCACATTTATTCTACTACTATTTT
CAATTGCTGGAATCCCACCCCTTTGAGGATTCTTTATCAAGTTTCAAATTTTTCTTTCCT
TAATTGATTTACATTCTTATATTCTAGTTGCATTAGGTATATTAACAAGTACAACTAGTA
CTTATTATTATATACGATTAATCAAAATAATTAATTTCGAAAAATTTATAAATTTAAATT
ATAAAAAATATACTTTAGATAGTACTATTGCAATATTAATAATATTTTCTGGATCACTAT
TAATCAGTTTATTTCTGACAACAACAAACATTTTATTACTTCCAACTCACGAATTAAGTA
TTTTACTGTAATAATACTAATGAAATTTAAAACCACAATTCAATTTATTGCTAACAGCTT
AAATACAAACACAATAAAACATTTTTTTTCTTTACTTGCTTTTCTTTTAAAAAAAAATAA
TATTTTAAATTTACAAATAACAAAAACCTATTTACCTTTATATATCAAAAAATTTACTAT
ACTTAAATCACCACATGTCCATAAAACAGCACGTACCCAATTAGAAATACGAACCTATAA
ATACACACTATACATATCTAATATATCATCATATAACATGCAAAAACTAATGCAAATATT
AAATTTTTCTTCAAAAAATCTACCGCATTCACTTACTATACAATTTAAACAAAAAATCTT
AACAAAAATTTAGGAAAAAAATATATTTAATTCACTATATAACGTATACATCATAAAATT
ACTTTAAGTATCACCAACAACCTCTTAAAAAATATAAATATTATGCTACACCATTCACCC
TTAGAACAATTCGAAATAACTGCATTACTTCCAAATCTTAAGATTTTTAACCAACAATTA
ACTATTACAAATTCTACTATATTTGCAATAATCACTTTTGCAAGTATACTCCTAACCTTT
CACATTATTACCTACAATAATAAAATTATTCCATCTTATTGACAATCCATTCTCGAAGAA
TTATTAATTTTTAACCGAAATCTTATTGAAAAAAACATAGGACAAGCAGGCCTACAATAT
TTTCCTTTAATCTTTTCTCTATTCTCTTCTATAGCATTAACTAACCTATTAGGGATGATA
CCCTATAGCTTATTCGGAGTATGATTCTCACAAATTATAATGGCTACTGCCTGTTAACAT
GTTAACGTTATTACTAACCAAACTATCTTAAATACAAGAGATATTAAAGAAACAGGTTTA
GAATATCTAAAAGGTTGATTAAACAAACCTACCATAAACTCTGCATAATTAAATAACATT
TTATTCACCTTACAAAGTTAATTCTAACACAACTATAAATCGATAATTACAATTGCTAGA
AAAACAGAAGCATTTTTGACACAGCAATTTTTTTAAAAAAATCTAATAATACTATAAAAT
TCTAATTTATTTTATGATAAAATCATAACCTTTTTTAAAAAATACAAACTATTTTATGAT
AAACTATGAGAAACTACTATAGCGCCTTTCTATAGATTTTTCAAAAAAATCGAAAGGTTG
CATTGAGATTCTACACAATTATAAAATATATAAGTAGAAAACTTTAGAAACAAAAATGAA
ACATCTTATAAAATATATATACCCCAATTTGAACCAGATAATAAAATTAATTAAATTTTG
TCCAAAAAAAATAATTCATTACAATTTCAATACTAAAACAAAAACTATTAACATAATTGT
AAATAAATGAATAACTAAGCTCTATAAAAAAGGAAAATACAAAAAATTAAATAAAATTTT
CATTAGATTGATAATCCTCATAGAAATGTGACAAAAAAATACTCCACCATTTCTTTTTAA
GAAACATAAAGCTTTACAAATAATTTTATTAGCTATTTTAGAACCAAAATTCCACAAAAA
CTCATTTGGAATACAAACAAATTTTGGACCACATGATATACTTTTCAATATAAAAAACTC
ATGAAACAATATAAAATGATTTTTAAAGTTAAATATAACAGTAAATATTACTAGCATAAA
TTTTATAAAACTTTTTAAACCGCTAAAAAAAATAATCATGGATAAACAATTTATAAATAT
CTTAATCAAAGAATACGCAGATACAATCAGCAATTCAGTTTTCAAAGTAAGCAATCTTTT
TTCAATTCTTAGTAATACATACTTACTTACTTTAGACCAATTTTTATCAAATATAAATCG
CTATAATATACATAGCGCTTTTAAAATACAATTTCATAGATATAACAACGAATTACTACT
CGGATTTTATGGATCATTAAACTTAGTAAAATTTATATATAATAAAATAAAAATATTTTC
AAAAAATAAATTACCCTTAATTTCGATAATCAACCCAATATGCTCCCAAGCAAACAAACA
TTATGTCAATTTTCTTGGAGTTAACATACATAAAAAAAAAAATCATATAAACAATAATCC
AACAGAATATATAGCAAGATTAACAAAATATTGAAAGTGAATAAAAAATAATACGGAGCA
TCAAAATTTAAAAAAAACCAAGAAAAATTTGAAATTTAGTTTATATAAATCTATATCTAA
AAATTCAAAAAATCTCAATTTTCTGCATACACAAGAGTACCTAACTGCACTAATTAAAAC
CCTTAATCTCAATTCATTAAAACCAATTTTCTCCAAAACAATATTAAACTCGCTAATAGC
GATCAACAAAATACTTCCCAAAAAAATCTTAGCTACAACACATATTTTAGAAGAACAAAT
TAAAACATATAAAAGCATTTTAATAAAAAAAAATTGACTATCAAAAATCTATGAAAATTC
AATAACCAAAGCCATACAAAAACAACAAAGCTATTTAAAATTATATGCGCCTATTAAAAA
AATAAAACAAAATTGGAAAAATAAAGGTATACTTTCAACAAATGGACAACCACAAAATTG
TATAGTCATATCATATGGACCAATTAGTAAAATAATATGATGATATGCGTTACAAGCATC
AAACTTATCGGTTTACTATAAATATACAGATAACATACAAGAAATTCAAAAACTTATTGA
TTATCATCTAAAAAAATCATTATATTGTACATTAGCTTTTAAATGCAAAAGATAATCAAA
TATTTCAAGATAAAAATAAACACAAATAATAATAAAGAAGTACTCTCTATTAAGCAAAAG
CTTAACAAAAATTAAAAAGTTAATTTTTCAAAAACATTGAACTTAGTATTCTCACGTTAC
TGTTATAAGATAATTATATAAAATCTAAAAAGAGCTGTATGAGTAATAATACTCACGTAC
AGTTCTGCGAGAAGATAAAAAAATTCTTACTCTTTCACTATTACAAGCCACATCTCTGTA
ACGTTTAGTTTAGCACTTACATTTTTTATTGGAATAAATTTAATAGCTTTTTCACGACAT
AAATTCCAGTTTTTTGGATTCTTTCTACCAAATGGTATCAGTGCATTACTTATACCCCTT
CTTGTTCCAATTGAATTAATATCCTACATCACCAGAGTATTTAGTCTTTCAATTCGACTT
TTTGCCAATATAATGTCAGGCCATACCTTGTTAAAAATTATAGCTGGCTTTACATGATCT
ATGATAAATTTTGGAGGATTATGATATATTTTAGCTATGTTCCCACTATTAATAATAATT
GCTGTAACTGTCCTAGAATTAGGAATAGCACTTTTACAAGCTTACGTGTTTACAATACTA
ATATGCTTATATTTAAACGACGCAATCAATTTATCGCATTAAGTTAAAATCATGTCTTAT
TTTTTAATTCCTACAAATTTTATTGAATATTACTCACTTTTATTATTTATAATTATAAAT
TCATTAATAACTATACTTCTTATATTTTTAACTATTCAAGCTGGTGAACGTAAAAGTAAT
TTCGACAAATACTCAGCATACGAATGTGGTTTTGACCGTGTCGCAGTTTTCTATCTTTTT
ATAGCATAATTTAAAAAAAACTAATCATCAATTTCTACAATAACCTCTAAAATATACAAC
ATGTATCTAATACACCAAAATATAATATGTAATAAAACAATATTTTTATTTATTTATTTT
AGTCAAATAAATAACACCAATAATTAACAAAACTATAAATTAATTTTTTTAAAAGTAAAA
ATAAAAATTTAAATCATCTTTTTCTAAGAAGATAGAATCGCAAATTCATATGAGTGGTTA
TATGAATTCATGGATTTTTTATACTTTTAACGTACACAAAATATTGTTTATATTAAAATA
AATAAAAACATACTAAATTTCAAAAATTTACTAAAAATTAAAATCTACCTTAATATTTTA
AAATCTCTACACCTCAATTTGAAATTTCTCTATGCAAAGCTTAATGTTTAAAAATAACTT
GTTAAGTTTCTAGGAAGGTAAATAGAATTATAAATTTATAAAACCTATCCACTCTTTTGG
AGATGCAAGGCATACATTTTCTGTACAATTTTATCTCATAGCTATCTTATTCATAATATT
TGATCTAGAAATCATATTTCTATTTCCATGGGCACTTACTTTAAACTCTTATTCTGTATT
CTATCATATGATCTTATTTTTATTCTTATTAACTATTGGTTTTTACTACGAATGAGGGCG
CGGTGCATTAGAATGATAAATACATTCTGAAATTAAATTGCACTACATCTTATAGGACTC
GAACCTATATTTATTGATTTAGAAAATCAATGCTTTTCCAATTAAGCTAAAGATGCGTTT
AAAATACTATAAGTACCAGTACTCTCTACAAATAAAGATAATAATCTCCCAATTTCTATG
TTATTTAATAATTAAAACTAATAACTTTTCAAGTTCGAGGTCTCAGAAGGCAAAACTAAA
CTTATAGCCCCAATCATAGCTACTAAAAGAATTAACCCAGCACTTATAAAAGGAATAAAA
AAATAATTATACAAATGCAACCCAATATTACGAATATTTACAACTTCTACAATTAAATCA
AACCAATTTAGATAATCTACACTTATCCCCATCAAATAACCATGTTCGAAAATTAATTCA
TTTACTAAAATATTTACAAATTTTACCATTAAACATAATAACACAATTCCTCCAATAATA
TGATAATAACCCATTTCAAGATTAATAGATTGATATTTAACGTCTAACATCATTACAATG
ATTTTAGGTAAGCAATTAACTCCCATCCAAAACTGTACATGATAATTTTTTATCATACAG
CTCCAATATATTACTTCCTCAGAAAATTACTAACAAAAAATTTAACTCTCTCTCTAACTC
TCTTAAACTACCATTTTATACATTATATTCTACTGTTTTCATCTGAAAAAATTTATCAAA
AATTTGCGCTTATATAAATATAAATCTGTTTTAAAAAAATAAGATATAAACTTCCCATCT
AAAGATGAACAATAGATCGAATCTCCATAAATTTGCTTAATTACATTCATATTCAATTTA
TATTTAACCCCTAAAGTCTTCATCAACGAAATTTTTAACTTAAATAAAATACTATATAAT
TTAACTCAATCATTAGCATATAAATAATATCTTATTAGTTTAAAAGCTAACTTCCGATAA
TACAATACAATGATAAAATCTTCTAACAAAATCAATTTACGTTTAACTAGCGGGCAACCA
AATTTATTAATAATACCAACACTATATAACCAACGCGATACTAAAGCAGTATCTACAAGT
AACCGAACAGTAAACTTTTTAGATACAATAAACTGATTTTCAAAATTAGGATAATAATAT
AGCATTAAATTTCTTGATAAGACGCCGCTACTATATTCTTGCAACCATAATAAATAACTT
AACATAACACAGTAATTAATTATTAATCCAGTATACCTAGAGCAGGTTATATTTTTAATC
AGTCTAAGCAAAACACGATACGGAATTTGCAATTTCCTTGGTACATAATTAATTACAAAG
TAATTTAACGCACTAATATTTCAAAATATTACACTAAAATCATTTATTTTATCACGTAAA
TACACATATATACAAAAAAAAGAAATCTTTTTTCTTATGCTTACAGGAAACATATATGAT
GCTATTTGTTTATACTCTCAACAAAATATATTATGTTGCTCACATCTAAATTTATTATCC
CCTATATCAAGATTATAACGCAAATAATGTATTTTAGAAAAAATTAAATTCATTTTATTT
TTCAAAGAATACATTTTAACTTTCTTAACAAAATCTTTATATCGACATTTTTCAAAACGC
ATCCCAAAAAGTCTAATCATTAGAGAATTATTGATTATAACTTTTTTTACAACTAAAATT
TGGTCAAGATACAAAAAAGAATTTATATAATTAAGTATTATATTACTAATTCAATCCACA
ATATTTTTAGAAGTATCACTAACACCTATTAAAAAATTAGATCCATACCGAATATATTTT
AAAGATAATACACAACCATTACTACATTTTGGAAAAACTTTTACATTCAAAAAAGGAAAT
TTAAATATTAAATTGTATTGCGGTGCACTATTCAAAATACAAAAATTAGTATTAGTGCAT
TTTACAAATAATTTCTCAACAAAATTATCTAAAGTTAAAAAATAAAATTTCGATAATAAC
CAATCTAACAAATCGATCTTTAACACTTGATAGCTATCAATTAGTTTAACAGTTTGTATA
TTGTTTTTAAGCAATTTAAATAAAAAACCTACAAATTGACTATCATCTACATAGAGACTA
AGTAAACGTTGCAAAAAAACTAAAATATCCAGGGTAATTTTTTTTTTCTTTAAAACAAAC
TCAATAAATCAACGCATAGAACCACAATTTCGTCGAATATATTCAAATACAAATCCAATA
CCTTCTACATCTTTAACTTTAAATAAAGTATTACCTCCAAAATAATATACGTAATCTCCA
ATTATAACTGTAAATAATAGCCGAATGCTTTCTTGTATCAATGTAATTTGAAGCCTATCA
TCAGAATATAATTTCTCATTATAAATATTTAATTTTCTTAAAAGAAATCTTAAGTTATCA
AAATAATAAAATTTACAACTTAAACTATATAGTAAAAACTTGCGCGTTTTTCTAAAAATT
CATTTCACTCCAACTATCACTAAATTAATATAGGCTAACCACAGTAGCTCAGGGTCAATA
ATAAAACGAATAAATAATTTTCTAAACTTCCCATTAATTTTCTTAAGACAACTCAATGCT
ATAACTAAATCAGCTTTAGCATCAATAGAGTCATAACTGATATAATTTGTAAACTGTATC
TGAGTTTTTAATATATTCAGAGGTACAAACCCTAAAAATTTTCATAAAAAATTTAAAGAA
ATTTCATTTCTAAAAATCTTAATTCACTTTTTAAAGTATCTGTAATTAACTAACATATTC
TTTTTTACAAAAATTATGATTTTACCTTCTTCTTTGAAAAAAATTTTTCCCAAATCAACA
CGATAACATTAAACATTTATAAAAACTTATTCCTAAATAAAATCCCTTTTAAATTTTTCT
AATCTGTTCAATATAAGTAGTTCTTAGCTATACTACATTTTTTCATATTAAATGCAAGAC
TAAACCTATAATTTTAACATAACACAAAACTTTTCATGCTTACCCAACATTACTTTAGTC
AAACATTAAAACATATCAAACAAAACAAAATATAAAAACTTTTACAATTCAAATTTAAAA
GTACATTGCATATAAATTTAGATCTTGATTTTAATTAGAATATTTGACATCTAACGCTTT
TCCTTAAAATATTAAATTTTAGTCAATTTTTCATAATACACTTTATAACAATTTTTCCAT
AATGTCTCGTATCCGCACAATAAAAAAAGAACCATAACTGCACCAACATAAACTATAATA
AAAATTATAGCTAAATACTCCAAATCTAAAAGTAATAACAACAAAGCTGAGTTAAAAAAA
ACTCAAATCAAAAATAAACCTGAATAGATTGCGTTAGTACTTAGGATTACCATCACCGCT
GAAATACTAGCAACGCTCGAAAACAAATAAAAGAAAAATTGAAAAAAAACTAACATCATT
CACTACTAAATTTATAACAGTATAATATATGAAATAAAAATATATACCAGTATACCTTCT
AATTCAATAAATACTGAAACTGCATTAAAAATTGATAATATATTGATATAAACAAGTACA
CCAACTGAAATAACAAATGTATAATGATATATTAATCCAGTTTGAAATTCACTTATTTTT
CTTGAAATTATATTAAATTTAGAAGATACACCAAATGGTCCAACTAACTCAATAAAGCCT
TTATCTAGCATCTGAAAAGGCACCAAATACCCAAAGTTAAAAAAATGCTTTATACAATAA
ACATTATATATACCATCAATGTACCATTTTTGATTAAAAAATGAATAATACTTCATAAGG
TACTTATTACTAATCTTTAAGTAAAATGCAGTTTGCCTATAGACATAATTTATACATATA
ACAGCTAAAACTCCACCTAAACTAACAATTAAAGGTACCAATTTAACTTCTACAGGTAAA
ATTTCTGCTTCTATTAAATCAAATCTACCGGCCATTCTAAAAATAGAATTTCCTAGAAAT
ACTGAACCTAAACCTATAAACATATCTTTAAGTAAAAAACCACTAAATACACTTCCCATA
CTCAAAATACATAAAGGTATTATAATTAATAGCGGAGATTCATGAATACGTAATATAAAT
TGCCGGGTACTATTTGTTGGAACAATAAAAGTTAAATAAATAACACGAAAAGAATAAAAT
GCAGTAAAAAATGCGGAAAACACTCCTAAACAATAAACAAAAAAACTAGCAACAGTATGT
TGAATAAAAGTAATTTCTAAAATTAAATCTTTAGAATAAAAACCAGATAAAAATGGAAAA
CCCATTAAAGCAAACGATCCAATTAATATACTACAATACGTTAAAGGATAAACCTTACCT
AATCCACCCATACGGCGTAAATCCTGCTCATCAGAAAAACCATGAATCACTGACCCTGCG
CTTAAAAATAGCAAAGCCTTAAAATTTGGATGGAATCCTTACTTATTAAATCCCCCTTTG
AAACTCAACTAGTATATCTCAATACACTAAGCTTCCACAAGTATTTTTCATTTATTTGTT
AAATCATAATTTAAAACACGTACCCGTATGCTTATAACTCCATTACGATAAAATAAATCA
AATTTTTTTCAACTTTAATTCTAAAAAAGTATCATTTAAACCATTCTATGCATTACTCTC
AAATAGAAATCTTTTTATTCCAATTTTATTATAAACTACTTTTAATAAAATTATAAATTA
ATAAATAAATCTTCAGTTTAATATTTAAAAGAAAAATTAGCTCTTGTATTATTATCATTA
TGCATCAAATAAAAAAATTATTAAATATACTCTATAGAATATGGGTTCATAACCATATAG
AAATTTTATTATCTACTAACTATATATTCGTAATTTCACTCAACTTCTAAGTTTTAAATT
ATCCTAATATTTTTTTGCATCAAATTTATAAAAAATTATATTTTAATTAAACTAGAACTT
CGCCCAAACCCATGATTGACTAAATGAAAAAACGCTACAGAATAAGCAGATAATCCACAA
GAAAACGCCATATAACCCAGTTGTGAACACGTAGAGTACGCAATAACACGTTTAAGATCA
TTTTGAAATAAACCAACAGTTGCTGCAAAAAAAGCAGTTAACGCCCCTAATAACACTAGA
CAAACTAAAATAAAATCCACATATTCAAAAAATTCTGAACACCTAATAATAAGAAATATA
CCAGCAGTTATAAAGGTAGTTTAAGACTTTACGGTTAAACCCTCATTAAACTGAACGAGC
AAATTACTTTGCATTCAGCTTTAAAATTTCAGAAAATCCATTAAAATACCAATTAATAAT
ACTCTATTAAATAATATCAGCTAAAACTATCAAAATTTTAAACATACTCAATTAACAAGC
AATTTTTAAATATTTCCTATGAATTTACAAAAATATTCAATAATACTTAATTATTTAAAT
TAAATATTATTTCTGAATTAATTTCACAATTATTCCACTAACATATTTCCTAACCTACAT
TACACAAAAATAACGTTTAGATCTATCTAGGCACAGACTATTAATATATTTCACTGGATA
TTCTGTATCACATTAACAATATAAAGATCATGACCGCATAATTAAATTTCAGCATATTAT
ATTTTATTAGGCTTTAATTTATCAAAAAAAATCATGAATCGCCAACACCTTATGTATCTC
ACAAATACAATAACAAATTATAAACACCGTTATCATTAAAAAATTCGTATAACCTTATCC
AACTAAAAAAATGTTATTCAAGAAAATTAATCTTAAATTCGACAAATACTTATCCAAAAT
CATCGCAAAAAAATAAAAATTGCCATTAACAAATGTATACAATTTAAAATAACCTAAACT
GGAATTGTTAGCATTTCATACACCATTGTTGCAGCATGTATTAATGCAGACACTGGAGTA
GGTCCCTCCATTGCAGATGGTAATCATGTATGTAACCCTAATTGCGCGGATTTTCCAACA
ACTCCAACAAACAAAAATAAACCAATCATTAATAAACCATTAACATTAAAAATTGATAAA
ATAAATGATTCACCTTGCATATAAGAAGTTAACGCAAAAATAATACTAAATTCAACTGAA
CGATACAATGAAAAAATAGAACAAATACCTAATAATACCCCAATATCACCTATTTTATTA
ACCATTAAAGCTTGAATAGCCGCTTTATTAGCTTGTAATCGAATATATCAAAAATTTATT
AATAAGTAAGAACATAATCCTACACCTTCCCATCCAAAAAACAATTGAACAAAATTTTCG
GATGATACTAACACTAACAGTATTCATAAAACTTCAATAAAATTGGCTGAAATTTCTGAC
TCAAAACCGTACATGCTAATTTGTTAGCATACGGCTCATTTTCTAAATTCTTAACTGTAT
TAAAGCTTATTAAATTTAAAAATAAATAAAACTAAGTTTATCCTATATAAAAGATATATA
CCATATCTTATTTAACCTAGATGAAAAAATTTTTTATTACTTACACCATAACACGTTTCG
CGCATTACGCAAAAATATAAAATAGGATTAGCATTTTATATAAATAGTTAAAACTAAACT
TTACTTTTCAAAATAAAATTTAGCAAAACTATCTAAAGTTTATTTATAATAAACTAGAAA
CTACTTAATAGATTAAATACTTTAAGTATACCATTTAAAACCAGTATCCCTATATATTTA
AATTACAACCATTAAGATACAAATAATCAGCTTAAAATTAAAAAATTAATAAATAATAAA
ATCCGATAACTGTAGAACTTACACAAAAATCAAAACACAATTACAATTCGTATTAATTTC
TTTTAAATTTTAATAACAAAATTTTTACGTGCCGCACTGAAAAATGTAAGTTTTAGTCGA
TCAATTAAACCTCTAATTCAAAACCGTACATGATTTTCAAAATCATACGGCTTCTTACCA
GTAAATTCATAATTAGCATAATAACATAAAATTTATACTTTTGAATTTATGGAAAAATAT
CAAACTTAATTTTTCATCCTATCCTTCTTATACACTAAAACTTAGCCATAAAAACTTGTT
CCATACATTTATTTACACTTAACCAAACAACCTACCCATATAACTACAAATTTAACATAA
GTCCTATTGACCGATTTTTTTTATCGCTATTTATAAAAAATTTACCACCCATACCGTACG
GTAACGAAGAAAATATGTAATTATGCATTATATCTATATATGTATTATAGAATAGATTTT
AACAAATTCTACAATTATGCTCAATCTAAGCTTATAAAATCAGCTATGACTATAATTTTT
AAATTTAATAAATTAATGTATAGTTCCAAAATTATCTATACCTATCACCTAACAAGCCAC
ACATAACGAAATATAACATGAAAACCTAACTATATGAGGATCTTCTAACATGTATGCCAA
TGAGTTATAGTAGATTTAATTTAATAAACAAATCCCTACTTCTGAACTGTACACGATAAT
TTTTCATCTTACAGCTCATTTTTAAAAATAAAATTTATACTAAACTGCAATAGCAAAAAA
AAAAATAATTTTTATTTTTTTACCAAAATTTAAATTGGCTAAATAAAAATTTTATATATT
GCTTATAGATGTACTTTTTACCCATTCGACCATATTTTCTAAACAACCAATAAAATAATT
TAAGACGTAAACAAAAAATTAACGAAACAATTAATCTACGGCATAACCTAATGAATGGAA
AATAATAACAAAACCATCTTCGCATAATATAAAATATATTAGTTAATACTACTTGTTCAC
AATTATTATTTTTCAAAAAACGTTGAATACCGGTTAAAAGCCCTTTAATAGAACCAACAG
AAGGTTGCAAAACTATACAATTTTTAGTTTGGTATACACCAAATAAAAACGCATTATTAA
ATCGAATATAAAAACCTATAAAATTAAACCCTTTAGTTGTATCAATACAATTTGATAAAC
CAAACGTTTGTTCGTCTACTACATCGACTCCAAGCGTAGTTAATTTGTAAAAAAACTCTA
ACCTTAATAAATCAACGATTAAATTATCCCTATGTATAATTATTAGATCTCCTAAATAAC
ATAAAACTACCAAGTTCGCTATAAAATTTTCAGAAAAAAATGGCAAAATATTACCTAATA
AAAAAACATAAAATCTCCTTAAGTGGTTTTCTAATTCACAAAAAAATTTATTAATTAATA
TAAATAACAAGTGTTTTTCTGTATCCTGTCTAAGAAAATCAGAAAGATTGCTTAATATTA
TTTTTTTATCGTATTCATATCATTTACAAATATAAACAGGAAAACCCAATCAAAAAAATA
AATGTTTGACTGTTATAAATTTAAATAATTTTAACAAATTAATTGTAAAAACAAATTTAA
TTCCGCATAAAGCAGTTTGGTAAACTATTCGCAAAATAAAATACACATTACGAGTTCCTA
CAAAACCACAAAAGTTAAACAAATATCTTGCCACACACTCAGGCTCTCATACTAAACTAA
TTAATCGTTTAGATAATCATAAAAAATCATGCTTTTCTTGAATATTATTCAAATCAAAAT
TTACTAATAAAATATAATTACGAATATAACCTTCTACTCCGAAACAGCTTAAACGTATAC
CTCGATCTAAAAATCAACCAATTTTACTATAAGAAAAAAATTTGAAGATCAAATCTAAGA
AATAAATTCTAATACAAACCAAATTAAAACTAAATGAACCAAAACATTTAATTTGAAACC
AAAACACATCTAATTTTAATTCCCAATGATCACATATAGACAAACCCCACCTAGTCTTAA
CGTTAATAAATATTACTCTTTGATATTTATACAGATGCCTATTAATCGAATTCCAATTCA
CAACTTCCCAAGAAAAACAAAAATTAAAGATAAATAAAAAATTCGAACTAAATTGAAAAA
AAACAGAAACTGATGGCATAAAATTAAATTTTTTCATCTTCTATACTACATTTGCTCAGT
TCATAAATTTTATTAAAAAAAATTTTACAATTAAATTTATGTAATTGATTAATATTATCC
TATATCTACGAAAAAACCAGTATTAACGTAGCTTACCCATTACTAACACTCACCTCACAC
ATTTAATTAAGTAGATATATTTTACACTAAAGCTAAATTATTTGTGTACTTATACAAATA
CACAAATAGTAGAAAAATTAAATAAATCCCATAGCATACGCGTTAAATACATATTTGTAA
TTGCTAATTCTACTTTTCAAACTTAACTAGTTGAGCATTACCTGCTTCATAAAGAATAAT
GAAAAATCCTTTAATGTACTTTTTATGAATCCTCTTTTTCAACTCACTTAAATTTCCAAC
TTTACTTTATAAATTTTATAAAATAAAAATAACCTAGGACGCACATATAGATAAACTAAA
CAACTAACAACAGTAACTAAAACCGCCATTAACGACGATAAACTATCAAAACAAAATGAC
CATGTCACATAAAATGAACCTAATTTCATCCAAGATAATACGGATACATAATTTGAAACC
AAATAAAAACTTATAAAACTTAAATAATTACAAGTTAAAATTAATGACCCTAGTAGAGAT
AAAAAAGTTATAAAAGCAACACCTTTAGCTCCAATCCAACAACCAAACAATCCAGAACAA
AAACTACTAAACAACGGTAAAAAAATAATTAAACTAAGCACACTATTGTTAAACACACAT
CACCTAAAATTAAACTCATTATAAACCTAAAAATAATTATAATAAAAATTTAACTAATCA
CAAAACGTTTTTTAAAATAAAAAACGTATTCGTCACCACCCATACATTAAAAGAACTTGA
GACGAAGAAATCTTATGCAAATTAAGCTTTCGCACAAAAACCATCGTAAAGATTTTATAA
TTAGTTTCGCAAAAAAATTGAAATTTAGCATAAATAAACATACGTTGAACTGTAAGTTTC
TTTTTTATACCACGTCGCCGTAAATAACCAAAAAAACCTGGAGTTTTAAAAAAACTTGAT
ACTAGTTTGCGTTTATACTTTGAAAATACTACTGATTCTAGAGATATAATATCAAATGTT
TTTATATGCAAATTGCAAAATTGAGTCCGCTGTCCATTCACAATAACATGCTTATGCGAA
ATTAATTGCCTAGCCTGTTTTCCGGTTAAAACAAACCCGGCTTTTATCAAGATAAATTCA
ATACGATATTCTAATTTCGTAAGAAAAGTTAAAAACAACCGTTTAGAATAAATAATTTTG
TAAATCCGTGCTAATTGTCGTTGTTTTAATCCACCAATAAAAAATCTTAAAATATGCTTT
GTTTTTAACAATCTAAAATATGACTTTCTTAAATAAATTTCCTTTGAAATATCCCTAAAC
TTAAATTTAAAATATTTAATTCGCTTCATATACACTTCTAATTATAATAAATACCTTACT
TCGGAATAATAGGACTCGAACCTATACTCATCTGATCCCAAATCAGATACATTACCATTA
TGCTATATTCCGATTGTACTACACAATATGACACGCTATTCGTCAAAAACTAATCCCACC
GGTAATGTGCAAACGATCTGTTGTTGGACGCAACTTGATACAGATTTCTATTTTGCTTAA
AAAGTAAACTTTTCTTTTGAAGAACAGCTAAAATTTCCTGTTGTATTTTTATAGCAGCCG
CTACATTGCGTACACAAGTAATTTTAACAGTTTTGGCTAACAGCTTAATGCCACAATTTA
ACTGCTTACTTTCCGAAAGAGGCTTTGGTATTCGATAAAAAACACTCCCTAACCTTAACG
TACGAAGCTCTATATAAGGCATTATCTCGTCTACAACATATAAAAACAGAGACAACGAAT
CCATATTAAACTTATATTTTAAGTCTCGAAAACAAAAAAAAACAATTTTTTCTAATTGAG
ACACTTTTCCATTCAACATTAACCCACAAATAAACTTATGTATACTCTCAGACGCAATCA
ATCAATTTTTATATTTTTTTAATACCATATTTAGATCGCCGAGTTCTCCTATTACGTACA
GGTTCTAAATCGTATTTACCTCTAACAACTTTATATCGAACACTAGGCAAATCGCGAGCA
CGCCCACCACGTACTAATACAATCGAATATTCTTGTAAATTGTGACCTTCACCAGGGATA
TGCGCCGTTATTTTATATCCATTTGATAATCTAATGCGGGCAACTTTTCGTAATGCGGAA
TTTGGTTTTTTAGGAGTCATCGTAAATACTCTTAAACAAACACCCTTCTTGTATGGACTA
CTGTCTAAAGCGGGCACCGTATTTTTCCTATTTTTAGTAGGATGACTTAATCGAATTAAT
TGATTAATTGTAACCATAATTTAAAAAACAATAAAATATAAAAACACTGCTTACTTTCTT
CATAAATTAAACTTTCGATTTAGTACTTGATTTTAAAACTACTTTAAAAGCTTGACGACG
AATTCCTTTACCTTTATACACATCAGATGAACGCAGTTTGCACAATTCGGACGCAATGCA
CTGAATTCGACTCAAATCAGAACCAAAAATCTTAAAAAGATTTTTACTAAGTAAAACAAT
TTCAATATCATTCGGAATCAGATAATGTACAATATGACTATAACCAATTGTAAATTTTAA
TAAAACGTCTTCTTTATCAACGCGCCAACCCATACCAGCAATTATCATAATTTCAGAAAA
ACCAACCTCAAGCCCTTTCATTTTCTGGCAAACTATTCTATGTGACATTGCAACTAAAGG
GTGGGCAGCTTTTTGTCCAGAAATATACACCATTGACCGATATTTACAAATATCAATGCC
ACTGGGAACATTATAGCGTAGTAAACCCAGAGGGCCTCGAATATACAGTAATTTATTGTG
TTGAAATATATAGATAAACAACCTATTAAAAATTTGATAAATAAATTTAGCTCTCATTAT
TTTTTTATACAATTTTATATTATATAACACAAGATAATACCCCCAAGTCGAAGTTTTTTA
GCCTCCAACTGAGTCATAACGCCCTTCACAGTAGACACAAGTACCAACGACGAGTTATTC
ACTATATTATTGGCACCAATACTTGTAAATCTATTTTTATATAATGCAAATTTACATCCC
TTAAGTAAAAGGCTATTACTTTTCGCAAAATCTAACTTAAAAAACACAATAATTTTATCA
CCATTTTCTTTTAAATCCGTATAACCAAGAATGTAATTTTGCTCAATCAAGATTTTTACA
ATATCCAAAATTATCCTTGTTTTAACTATTACAAAAAAAGACTTTCCTGCTTTAATATTA
AAATTTAAAATTGAAATAAATTGTCCTAATTTAACCATCAATAAACTTTTATTTTATATT
ACTAAATTACCAACTTGATCTATTTAAACCAGGTATATAACCTAATCTAAAAAATTTTTT
TATAACAATTCTAGATAAATTAAAAAATTTATAAATCGATTTAGCACGACCAGAAACAAC
ACATCGATTTTTTACATAAATTAAAGATGATAATAAAGATAATTTATCTAATTGCCACAA
CAATTTACGTCGAACTAATATAGGCAAGTATAAATTTTTTGATAACGATTTTATAATTCT
TTGTTTAATCTCAAAATACTTAAATGTATATCTGGTATTTGACTCAAAAATAACCTTACG
CAACATGATAACTTAAACCCGCCGTTTTTTAGCTAATGTAATTCCATTATGAACTTTACA
CATAATTAATCGTATAAGAAAAATTTTAATATTAAATTTTTTTAATAACTTTAAAATCAT
TTTCTTTTTCCTTAAAACACGATGATCAAACTTTAAAACAATATGTTTTGTATTTAACAA
AGTTAATTGCTTAATAGCATCTAATATTAAAAGCTCTAAGGCATAATTCGTATTTCTACC
GGAACCCGGCAATTTTAATAACCCACCAGATTTCACCATAATAATTTGACCAAATCAATC
AGATAAAGTTAAATATATGTTATTCAATGTAATTTTAATATTTAGAATACAAGATCTCTT
TCGAAAGGATAAAAGGGTTCTACGTAATTTTCTAAACTGAAATTTATGTTTTAACGAATA
TGTGTTGAATCCTCTTCCCATAATTTACTCTGCATTCTTTTAAATTTACGTTGAGTACGC
CGATTAGTTTTAGTTCGCTGTCCATGAACAGGTAAACACAATTTATGCCGAAACCCTCTA
ATACTCTTTATAGTGTCCAACTCTACTATAGATACCTGAATCTGCTCTTTCAGTTGTTCT
TGAACAACAAATTTATCCAAAATAAAGTTACGCATTGCATTTACAATCCTTACATCCACA
CTCTTAATATATGTATTTTTATTAAAACCAAATTTTTTGCAAATTACTATAGCAGAGTAA
AAACCAATGCCAAAAATTTGCGTTAACGAAATTAATAATTTTTTTTCAATCAAAAACTGT
AAATTAAAAAATTGAATTGATGTTTTCATACCTTAAAAAATCTCAGGGAGAAAAGGATTT
GAACCTATAACCTCGATGTTGAAGATCGATATTTTACCGTTAAACTATCTCCCTTTAAAG
AAAATTAAAAATTATATTATTTTCTAACCAATACTTAACTGCTATTAACAAAAATAAAAA
TGTATATAATGTTGGTCGTTATTAACCACCGCTAGAAAATTTATATCATTTCTAAATATA
ACTTATAATAACG
