# Supplementary material for: The architecture of the Plasmodiophora brassicae nuclear and mitochondrial genomes
Source: Sci Rep. 2019 Oct 31;9:15753. doi: 10.1038/s41598-019-52274-7 (PMC6823432; doi:10.1038/s41598-019-52274-7)
Supplement: Supplementary file 4 — Supplementary Table S15 [file 41598_2019_52274_MOESM4_ESM.xlsx]

## Sheet: Sheet1
Table S15	Information on organisms and protein-coding genes included in phylogenetic analyses.
				Accession number						Protein
	Organism	Organism classification	Source (database)	Mt genome	cob	cox1	cox2	cox3	atp6	nad1	nad2	nad3	nad4	nad4L	nad5	nad6
	Acrasis kona	Heterolobosea	GenBank	KJ679272.1	AID52033.1	AID52031.1	AID52034.1	AID52056.1	AID52030.1	AID52029.1	AID52063.1	AID52064.1	AID52062.1	AID52060.1	AID52061.1	AID52057.1
	Anaplasma phagocytophilum	Alphaproteobacteria	Pfam		Q2GKU4.1	Q2GJ18.1	Q2GJ19.1	Q2GLU5.1	Q2GIS5.1	Q2GK09.1	Q2GKQ9.1	Q2GKI7.1	0	Q2GKR2.1	0	Q2GKR3.1
	Andalucia godoyi	Jakobida	GenBank	KC353352.1	AGH23962.1	AGH23998.1	AGH24001.1	AGH23976.1	AGH24003.1	AGH23974.1	AGH24014.1	AGH24023.1	AGH24015.1	AGH24017.1	AGH24016.1	AGH24000.1
	Aphrocallistes vastus	Metazoa	GenBank	EU000309.1	ABR58842.1	ABR58847.1	ABR58848.1	ABR58838.1	ABR58837.1	ABR58841.1	ABR58839.1	ABR58846.1	ABR58843.1	ABR58836.1	ABR58840.1	ABR58844.1
	Arabidopsis thaliana	Viridiplantae	GenBank	JF729201.1	AEK01285.1	AEK01279.1	AEK01273.1	AEK01298.1	1	AEK01281.1	AEK01280.1	AEK01294.1	AEK01288.1	AEK01299.1	AEK01278.1	AEK01284.1
	Aurelia aurita	Metazoa	GenBank	DQ787873.1	ABG56239.1	ABG56251.1	ABG56250.1	ABG56247.1	ABG56248.1	ABG56241.1	ABG56246.1	ABG56243.1	ABG56240.1	ABG56242.1	ABG56245.1	ABG56244.1
	Balamuthia mandrillaris	Amoebozoa	GenBank	KT030673.1	AKT95035.1	AKT95006.1	AKT95003.1	AKT95014.1	AKT95036.1	AKT95002.1	AKT95010.1	AKT95039.1	AKT95012.1	AKT95034.1	AKT95032.1	AKT95033.1
	Bigelowiella natans	Rhizaria	GenBank	HQ840955.1	ADV41803.1	ADV41804.1	ADV41819.1	ADV41816.1	ADV41830.1	ADV41814.1	ADV41826.1	ADV41825.1	ADV41833.1	ADV41829.1	ADV41808.1	ADV41832.1
	Chrysochromulina sp	Haptophyceae	GenBank	KJ201908.1	AHY04416.1	AHY04422.1	AHY04421.1	AHY04426.1	AHY04430.1	AHY04419.1	AHY04415.1	AHY04427.1	AHY04424.1	AHY04432.1	AHY04414.1	AHY04418.1
	Coccocarpia palmicola	Fungi	GenBank	KY362513.1	ARB49951.1	ARB49948.1	ARB49955.1	ARB49953.1	0	ARB49952.1	ARB49954.1	ARB49945.1	ARB49956.1	ARB49946.1	ARB49947.1	0
	Colpomenia peregrina	Stramenopiles	GenBank	KM244739.1	AIR12187.1	AIR12185.1	AIR12188.1	AIR12182.1	AIR12183.1	AIR12168.1	AIR12184.1	AIR12194.1	AIR12189.1	AIR12172.1	AIR12190.1	AIR12192.1
	Cyanoptyche gloeocystis	Glaucocystophyceae	GenBank	KJ867411.1	AIM52079.1	AIM52067.1	AIM52080.1	AIM52058.1	AIM52066.1	AIM52087.1	AIM52085.1	AIM52078.1	AIM52084.1	AIM52091.1	AIM52083.1	AIM52063.1
	Dictyostelium discoideum	Amoebozoa	GenBank	AB000109.1	BAA78061.1	BAA78055.1	BAA78055.1	BAA78053.1	BAA78068.1	BAA78063.1	BAA78052.1	BAA78062.1	BAA78051.1	BAA78090.1	BAA78087.1	BAA78064.1
	Drosophila melanogaster	Metazoa	GenBank	KP843846.1	AKN22250.1	AKN22240.1	AKN22241.1	AKN22244.1	AKN22243.1	AKN22251.1	AKN22239.1	AKN22245.1	AKN22247.1	AKN22248.1	AKN22246.1	AKN22249.1
	Emiliania huxleyi	Haptophyceae	GenBank	AY342361.1	AAP94705.1	AAP94704.1	AAP94713.1	AAP94706.1	AAP94715.1	AAP94719.1	AAP94711.1	AAP94712.1	AAP94708.1	AAP94710.1	AAP94717.1	AAP94721.1
	Fusarium graminearum	Fungi	GenBank	DQ364632.1	ABC86606.1	ABC86607.1	ABC86608.1	ABC86609.1	ABC86603.1	ABC86610.1	ABC86611.1	ABC86612.1	ABC86613.1	ABC86614.1	ABC86615.1	ABC86616.1
	Gigaspora margarita	Fungi	GenBank	JQ041882.1	AEX32663.1	AEX32668.1	AEX32661.1	AEX32674.1	AEX32656.1	AEX32662.1	AEX32658.1	AEX32657.1	AEX32660.1	AEX32664.1	AEX32667.1	AEX32665.1
	Gloeochaete wittrockiana	Glaucocystophyceae	GenBank	KJ867410.1	AIM52022.1	AIM52021.1	AIM52018.1	AIM52017.1	AIM52036.1	AIM52044.1	AIM52046.1	AIM52029.1	AIM52047.1	AIM52041.1	AIM52048.1	AIM52028.1
	Harpochytrium sp	Fungi	GenBank	AY182006.1	AAO64949.1	AAO64946.1	AAO64947.1	AAO64944.1	AAO64943.1	AAO64937.1	AAO64938.1	AAO64939.1	AAO64950.1	AAO64948.1	AAO64945.1	AAO64941.1
	Hemiselmis andersenii	Cryptophyta	GenBank	EU651892.1	ACC78213.1	ACC78212.1	ACC78211.1	ACC78245.1	ACC78229.1	ACC78236.1	ACC78238.1	ACC78233.1	ACC78237.1	ACC78215.1	ACC78216.1	ACC78239.1
	Heterosigma akashiwo	Stramenopiles	GenBank	AB546637.2	BAI70612.1	BAI70614.1	BAI70613.1	BAI70603.1	BAI70632.1	BAI70623.1	BAI70596.1	BAI70616.1	BAI70610.1	BAI70618.1	BAI70617.1	BAI70624.1
	Histiona aroides	Jakobida	GenBank	KC353353.1	AGH24096.1	AGH24098.1	AGH24100.1	AGH24045.1	AGH24094.1	AGH24043.1	AGH24092.1	AGH24073.1	AGH24091.1	AGH24089.1	AGH24090.1	AGH24069.1
	Hyaloraphidium curvatum	Fungi	GenBank	AF402142.1	AAK83421.1	AAK83425.1	AAK83424.1	AAK83426.1	AAK83430.1	AAK83418.1	AAK83420.1	AAK83432.1	AAK83429.1	AAK83431.1	AAK83434.1	AAK83433.1
	Ichthyophthirius multifiliis	Alveolata	GenBank	JN227086.1	AEL89278.1	AEL89284.1	AEL89280.1	0	0	1	AEL89260.1	AEL89273.1	AEL89289.1	0	AEL89279.1	0
	Jakoba bahamiensis	Jakobida	GenBank	KC353354.1	AGH24104.1	AGH24131.1	AGH24132.1	AGH24151.1	AGH24114.1	AGH24149.1	AGH24111.1	AGH24126.1	AGH24110.1	AGH24108.1	AGH24109.1	AGH24137.1
	Jakoba libera	Jakobida	GenBank	KC353355.1	AGH24175.1	AGH24181.1	AGH24180.1	AGH24216.1	AGH24183.1	AGH24219.1	AGH24230.1	AGH24189.1	AGH24231.1	AGH24234.1	AGH24233.1	AGH24246.1
	Lotharella oceanica	Rhizaria	GenBank	KT806043.1	AMN87071.1	AMN87099.1	AMN87100.1	AMN87073.1	AMN87080.1	AMN87075.1	AMN87072.1	AMN87078.1	AMN87090.1	AMN87081.1	AMN87083.1	1
	Malawimonas californiana	Malawimonadidae	GenBank	KP165387.1	AJF22857.1	AJF22853.1	AJF22856.1	AJF22859.1	AJF22861.1	AJF22858.1	AJF22854.1	AJF22881.1	AJF22855.1	1	AJF22851.1	AJF22867.1
	Malawimonas jakobiformis	Malawimonadidae	GenBank	AF295546.1	AAG13719.1	AAG13707.1	1	AAG13699.1	AAG13693.1	AAG13692.1	AAG13717.1	AAG13696.1	AAG13716.1	1	AAG13713.1	AAG13691.1
	Methylobacterium nodulans	Alphaproteobacteria	Pfam		B8IPI0.1	B8I9Q2.1	B8I9Q1.1	B8I9Q6.1	B8IQU2.1	B8IUV3.1	B8IUV9.1	B8IUU6.1	0	B8IUV6.1	0	B8IUV5.1
	Microvirga sp. BSC39	Alphaproteobacteria	Pfam		A0A086MF79.1	A0A086MEL6.1	A0A086MEL7.1	A0A086MEL3.1	A0A086MEM9.1	A0A086MH10.1	A0A086MH04.1	A0A086MH17.1	A0A086MH05.1	A0A086MCE7.1	0	A0A086MH08.1
	Naegleria gruberi	Heterolobosea	GenBank	AF288092.1	AAG17790.1	AAG17783.1	AAG17814.1	AAG17787.1	AAG17812.1	AAG17776.1	AAG17811.1	AAG17813.1	AAG17809.1	AAG17780.1	AAG17789.1	AAG17793.1
	Paracercomonas marina	Rhizaria	GenBank	KP165385.1	AJF22835.1	AJF22828.1	AJF22828.1	AJF22839.1	AJF22840.1	AJF22837.1	AJF22831.1	AJF22846.1	AJF22827.1	AJF22847.1	AJF22829.1	AJF22843.1
	Paramoeba pemaquidensis	Amoebozoa	GenBank	KX611830.1	1	AOS85556.1	AOS85554.1	AOS85555.1	AOS85541.1	AOS85546.1	AOS85548.1	AOS85539.1	AOS85547.1	AOS85542.1	AOS85543.1	AOS85544.1
	Parasitella parasitica	Fungi	GenBank	KM382275.1	AIO05732.1	AIO05745.1	AIO05740.1	AIO05729.1	AIO05742.1	AIO05766.1	AIO05744.1	AIO05743.1	AIO05761.1	AIO05757.1	AIO05758.1	AIO05767.1
	Peltigera malacea	Fungi	GenBank	JN088164.1	AEK48313.1	AEK48304.1	AEK48314.1	AEK48291.1	AEK48318.1	AEK48303.1	AEK48295.1	AEK48296.1	AEK48301.1	AEK48297.1	AEK48299.1	AEK48290.1
	Petromyzon marinus	Metazoa	GenBank	U11880.1	AAB08737.1	AAB08740.1	AAB08741.1	AAB08744.1	AAB08743.1	AAB08738.1	AAB08739.1	AAB08745.1	AAB08747.1	AAB08746.1	AAB08748.1	AAB08749.1
	Phaeodactylum tricornutum	Stramenopiles	GenBank	HQ840789.1	ADY18532.1	ADY18508.1	ADY18505.1	ADY18503.1	ADY18510.1	ADY18521.1	ADY18500.1	ADY18504.1	ADY18501.1	ADY18529.1	ADY18533.1	ADY18499.1
	Physcomitrella patens	Viridiplantae	GenBank	AB251495.1	BAE93098.1	BAE93071.2	BAE93095.2	BAE93096.1	BAE93093.1	BAE93097.1	BAE93090.1	BAE93101.1	BAE93089.1	BAE93083.2	BAE93087.2	BAE93094.1
	Phytophthora sojae	Stramenopiles	GenBank	DQ832717.1	ABG54046.1	ABG54045.1	ABG54043.1	ABG54051.1	ABG54050.1	ABG54068.1	ABG54055.1	ABG54049.1	ABG54058.1	ABG54067.1	ABG54060.1	ABG54061.1
	Plasmodiophora brassicae	Rhizaria	ENA	LS992577	this study	this study	this study	this study	this study	this study	this study	this study	this study	this study	this study	this study
	Pleurozia purpurea	Viridiplantae	GenBank	FJ999996.2	ACR19387.1	ACR19393.1	ACR19379.1	ACR19380.1	ACR19344.1	ACR19384.1	ACR19340.1	ACR19351.1	ACR19339.1	ACR19376.1	ACR19338.1	ACR19347.1
	Polysphondylium pallidum	Amoebozoa	GenBank	AY700145.1	AAU00587.1	AAU00621.1	AAU00621.1	AAU00619.1	AAU00593.1	AAU00624.1	AAU00617.1	AAU00590.1	AAU00616.1	AAU00615.1	AAU00612.1	AAU00626.1
	Pseudoniphargus daviui	Metazoa	GenBank	FR872383.2	CCB84640.1	CCB84629.1	CCB84630.1	CCB84633.1	CCB84632.1	CCB84638.1	CCB84628.1	CCB84634.1	CCB84636.2	CCB84637.1	CCB84635.1	CCB84639.2
	Pyropia fucicola	Rhodophyta	GenBank	KJ708762.1	AIB08106.1	1	AIB08119.1	AIB08118.1	AIB08116.1	AIB08110.1	AIB08111.1	AIB08109.1	AIB08113.1	AIB08132.1	AIB08114.1	AIB08107.1
	Pythium ultimum	Stramenopiles	GenBank	GU138662.1	1	ACZ43882.1	ACZ43880.1	ACZ43871.1	ACZ43870.1	ACZ43843.1	ACZ43875.1	ACZ43869.1	ACZ43878.1	1	1	1
	Reclinomonas americana	Jakobida	GenBank	AF007261.1	AAD11921.1	AAD11923.1	AAD11924.1	AAD11871.1	AAD11919.1	AAD11869.1	AAD11917.1	AAD11900.1	AAD11916.1	AAD11914.1	AAD11915.1	AAD11896.1
	Rhizophagus irregularis	Fungi	GenBank	JX993113.1	AGA14211.1	AGA14216.1	AGA14201.1	AGA14225.1	AGA14221.1	AGA14213.1	AGA14222.1	AGA14223.1	AGA14212.1	AGA14214.1	AGA14209.1	AGA14224.1
	Rhizopus oryzae	Fungi	GenBank	AY863212.1	AAW49472.1	AAW49459.1	AAW49471.1	AAW49475.1	AAW49470.1	AAW49479.1	AAW49463.1	AAW49464.1	AAW49469.1	AAW49467.1	AAW49466.1	AAW49480.1
	Rhodomonas salina	Cryptophyta	GenBank	AF288090.1	AAG17766.1	AAG17762.1	AAG17757.1	AAG17758.1	AAG17748.1	AAG17744.1	AAG17738.1	AAG17768.1	AAG17739.1	AAG17741.1	AAG17740.1	AAG17745.1
	Rickettsia prowazekii	Alphaproteobacteria	Pfam		O54070.1	O54069.1	Q9ZDC6.1	Q9ZDX3.1	Q9ZEC1.1	Q9ZCF7.1	Q9ZD13.1	Q9ZDH1.1	0	Q9ZCG2.1	0	Q9ZCG3.1
	Saprolegnia ferax	Stramenopiles	GenBank	AY534144.1	AAT40676.1	AAT40668.1	AAT40667.1	AAT40666.1	AAT40681.1	AAT40642.1	1	AAT40677.1	AAT40665.1	AAT40640.1	AAT40641.1	AAT40673.1
	Schizochytrium sp	Stramenopiles	GenBank	KU183024.1	ANO44452.1	ANO44446.1	ANO44478.1	ANO44476.1	ANO44477.1	ANO44449.1	ANO44475.1	ANO44456.1	ANO44447.1	ANO44450.1	ANO44463.1	ANO44453.1
	Seculamonas ecuadoriensis	Jakobida	GenBank	KC353359.1	AGH24458.1	AGH24470.1	AGH24471.1	AGH24503.1	AGH24468.1	AGH24501.1	AGH24499.1	AGH24493.1	AGH24498.1	AGH24496.1	AGH24497.1	AGH24459.1
	Sheathia arcuata	Rhodophyta	GenBank	KY083064.1	ARX95748.1	ARX95744.1	ARX95745.1	ARX95746.1	ARX95760.1	ARX95755.1	ARX95756.1	ARX95754.1	ARX95757.1	ARX95762.1	ARX95758.1	ARX95749.1
	Sphagnum palustre	Viridiplantae	GenBank	KC784957.1	AGN74386.1	AGN74361.1	AGN74383.1	AGN74384.1	AGN74381.1	AGN74385.1	AGN74378.1	AGN74389.1	AGN74377.1	AGN74372.1	AGN74376.1	AGN74382.1
	Spirodela polyrhiza	Viridiplantae	GenBank	JQ804980.1	AFI54946.1	AFI54929.1	AFI54963.1	AFI54935.1	AFI54952.1	AFI54956.1	AFI54938.1	AFI54943.1	AFI54933.1	AFI54949.1	AFI54939.1	AFI54955.1
	Spongospora subterranea	Rhizaria	GenBank	KF738139.1	AIK19939.1	AIK19936.1	AIK19929.1	AIK19935.1	AIK19927.1	AIK19938.1	AIK19934.1	AIK19933.1	AIK19923.1	AIK19937.1	AIK19920.1	AIK19921.1
	Sporisorium reilianum	Fungi	GenBank	FQ311469.1	CBQ72547.1	CBQ72556.1	CBQ72553.1	CBQ72551.1	CBQ72554.1	CBQ72552.1	CBQ72565.1	1	CBQ72563.1	CBQ72546.1	CBQ72545.1	CBQ72567.1
	Stachyamoeba lipophora	Heterolobosea	GenBank	KP165388.1	AJF22901.1	AJF22890.1	AJF22905.1	AJF22906.1	AJF22911.1	AJF22902.1	AJF22896.1	AJF22931.1	AJF22898.1	AJF22935.1	AJF22891.1	AJF22918.1
	Strongylocentrotus purpuratus	Metazoa	GenBank	X12631.1	CAA31162.1	CAA31153.1	CAA31155.1	1	CAA31157.2	CAA31151.1	CAA31152.1	CAA31158.1	CAA31159.2	CAA31154.2	CAA31160.1	CAA31161.1
	Tetrahymena pyriformis	Alveolata	GenBank	AF160864.1	AAD41943.1	AAD41950.1	AAD41945.1	0	0	1	AAD41923.1	AAD41938.1	AAD41955.1	AAD41940.1	AAD41944.1	AAD41952.1
	Thalassiosira pseudonana	Stramenopiles	GenBank	DQ186202.1	AAZ99427.1	AAZ99394.1	AAZ99398.1	AAZ99399.1	AAZ99396.1	AAZ99413.1	AAZ99400.1	AAZ99423.1	AAZ99401.1	AAZ99421.1	AAZ99393.1	AAZ99397.1
	Tricholoma matsutake	Fungi	GenBank	JX985789.1	AGC15251.1	AGC15241.1	AGC15252.1	AGC15253.1	AGC15263.1	AGC15250.1	AGC15259.1	AGC15260.1	AGC15248.1	AGC15254.1	AGC15255.1	AGC15249.1
	Trichoplax adhaerens	Metazoa	GenBank	DQ112541.1	ABF48511.1	ABF48510.1; ABF48518*	ABF48524.1	ABF48520.1	ABF48516.1	ABF48514.1	ABF48523.1	ABF48515.1	ABF48526.1	ABF48512.1	ABF48521.1	ABF48517.1
	Ustilago maydis	Fungi	GenBank	DQ157700.1	AAZ67015.1	AAZ67011.1	AAZ67008.1	AAZ67014.1	AAZ67009.1	AAZ67013.1	AAZ67006.1	AAZ67007.1	AAZ67012.1	AAZ67016.1	AAZ67017.1	AAZ67019.1
	Vazella pourtalesi	Metazoa	GenBank	KM580075.1	AJD76733.1	AJD76723.1	AJD76725.1	AJD76729.1	AJD76728.1	AJD76732.1	AJD76730.1	AJD76726.1	AJD76734.1	AJD76727.1	AJD76731.1	AJD76735.1
	0 = not found in the database
	1 = not included in the dataset
	* = cox1 subunits
	Substitution model specified for each partition under the RAxML GAMMA concatenated analysis:				CPREV	LG	LG	MTZOA	LG	MTZOA	MTZOA	MTZOA	LG	MTZOA	LG	CPREV
